# Supplementary material for: Desmosterol: A natural product derived from macroalgae modulates inflammatory response and oxidative stress pathways in intestinal epithelial cells
Source: Front Immunol. 2023 Jan 4;13:1101643. doi: 10.3389/fimmu.2022.1101643 (PMC9845693; doi:10.3389/fimmu.2022.1101643)
Supplement: Supplementary file 2 [file DataSheet_1.zip]

Archive with 7 entries (6 files):
- Raw data of Figures/
- Raw data of Figures/Figure 1.xlsx
- Raw data of Figures/Figure 2.xlsx
- Raw data of Figures/Figure 3.xlsx
- Raw data of Figures/Supplementary Figures.xlsx
- Raw data of Figures/Supplementary Tables.xlsx
- Raw data of Figures/Tables.xlsx
