# Supplementary material for: Desmosterol: A natural product derived from macroalgae modulates inflammatory response and oxidative stress pathways in intestinal epithelial cells
Source: Front Immunol. 2023 Jan 4;13:1101643. doi: 10.3389/fimmu.2022.1101643 (PMC9845693; doi:10.3389/fimmu.2022.1101643)
Supplement: Supplementary file 2 [file DataSheet_1.zip › Raw data of Figures/Figure 1.xlsx]

## Sheet: Figure-1E
CCK8 Detection (450nm Absorbance)
Days	Vehicle						DES (5μM)						DES (10μM)
0	0.7421	0.7357	0.7621	0.7655	0.7496	0.7416	0.7178	0.72008	0.7499	0.7345	0.7375	0.72677	0.7625	0.7857	0.7957	0.7903	0.7919	0.7367
1	1.6628	1.7199	1.7612	1.7291	1.6949	1.7088	1.7033	1.8425	1.7605	1.7662	1.6812	1.6292	1.7277	1.7247	1.6959	1.8697	1.7318	1.8121
2	2.3496	2.4808	2.5083	2.6103	2.4125	2.2681	2.2246	2.6016	2.5738	2.8457	2.6535	2.4054	2.3611	2.5304	2.7391	2.6305	2.5419	2.5089
3	2.7708	2.7108	2.921	2.8951	2.7243	2.8482	2.7472	2.9033	3.1167	3.1408	3.2136	2.8861	2.9414	2.8939	3.3127	2.9077	2.8876	2.9509

## Sheet: Figure-1F
Cell counting (*10^4/mL)
Days	Vehicle			DES (5μM)			DES (10μM)
0	8.75	8.75	9.25	8.75	8.75	9.25	8.75	8.75	9.25
1	17.25	17.5	17.5	17.25	17.5	17.5	17.25	17.5	17.5
2	35	38	37.5	38.5	40.75	42	32.75	34	35.5
3	75.75	71.5	78	82.5	77.25	81	71.5	72	74.25
4	95	107.5	96.5	101	106.5	99.75	94.25	92.5	90.75
