# Supplementary material for: Desmosterol: A natural product derived from macroalgae modulates inflammatory response and oxidative stress pathways in intestinal epithelial cells
Source: Front Immunol. 2023 Jan 4;13:1101643. doi: 10.3389/fimmu.2022.1101643 (PMC9845693; doi:10.3389/fimmu.2022.1101643)
Supplement: Supplementary file 2 [file DataSheet_1.zip › Raw data of Figures/Figure 2.xlsx]

## Sheet: Figure 2B
Description (Gene Ontology)	(-)Log10(P value)
DES(10μM)/Vehicle>1.5 foldchange was defined upregualation enrichment
inflammatory response	5.39
regulation of system process	8.13
regulation of cell morphogenesis	8.6
protein phosphorylation	8.81
cell morphogenesis involved in differentiation	9.25
regulation of small GTPase mediated signal transduction	9.45
cell junction assembly	9.56
regulation of cytoskeleton organization	10.39
DES(10μM)/Vehicle<0.83 foldchange was defined downregualation enrichment
DNA metabolic process	-11.62
response to oxidative stress	-10.59
protein localization to mitochondrion	-9.87
steroid biosynthetic process	-9.61
protein localization to membrane	-9.56
nucleic acid phosphodiester bond hydrolysis	-8.69
protein maturation	-8.61
regulation of apoptotic signaling pathway	-8.49

## Sheet: Figure 2C
Description (KEGG Pathway)	Enrichment	P value	Count
DES(10μM)/Vehicle>1.5 foldchange was defined upregualation enrichment
Pathways in cancer	11.15	7.07946e-12	49
Proteoglycans in cancer	8.37	4.2658e-09	25
Breast cancer	6.92	1.20226e-07	19
Thyroid hormone signaling pathway	6.79	1.62181e-07	17
Glucagon signaling pathway	6.05	8.91251e-07	15
Notch signaling pathway	4.98	1.04713e-05	10
Dilated cardiomyopathy	4.45	3.54813e-05	12
Axon guidance	4.35	4.46684e-05	17
Focal adhesion	4.33	4.67735e-05	18
Oxytocin signaling pathway	4.12	7.58578e-05	15
Rap1 signaling pathway	3.59	0.00025704	17
Growth hormone synthesis, secretion and action	3.52	0.000301995	12
Lipid and atherosclerosis	3.47	0.000338844	17
HIF-1 signaling pathway	3.3	0.000501187	11
Lysine degradation	3.2	0.000630957	8
DES(10μM)/Vehicle<0.83 foldchange was defined downregualation enrichment
Oxidative phosphorylation	17.65	2.23872e-18	45
Base excision repair	4.76	1.7378e-05	11
Steroid biosynthesis	4.25	5.62341e-05	8
Protein processing in endoplasmic reticulum	4.11	7.76247e-05	28
Peroxisome	3.97	0.000107152	17
Proteasome	3.96	0.000109648	12
Biosynthesis of cofactors	3.72	0.000190546	25
Glyoxylate and dicarboxylate metabolism	3.6	0.000251189	9
Pancreatic cancer	3.33	0.000467735	15
Nucleotide metabolism	3.27	0.000537032	16
IL-17 signaling pathway	3.23	0.000588844	17
p53 signaling pathway	3.02	0.000954993	14
Protein export	2.95	0.00112202	7
MAPK signaling pathway	2.84	0.00144544	37

## Sheet: Figure 2E
Oxidative Phosphorylation	Gene symbol	Vehicle	DES-5μM	DES-10μM	fold change(DES-5μM)	fold change(DES-10μM)	Normalization	Vehicle	DES-5μM	DES-10μM	Log2(Normalization)	Vehicle	DES-5μM	DES-10μM		Top25 genes(Upregulated&Downregulated)
	LDHB	4.82314	7.20939	7.35995	1.49475	1.52596		1	1.49475	1.52596		0	0.579902593423536	0.609721330322747		LDHB
	IMMT	38.6662	51.2675	46.644	1.3259	1.20633		1	1.3259	1.20633		0	0.406971450671668	0.270618882997934		IMMT
	CPT1A	8.69846	11.0703	12.1644	1.27267	1.39845		1	1.27267	1.39845		0	0.347856343436582	0.483828632651219		CPT1A
	OPA1	8.24277	10.239	11.8143	1.24218	1.43329		1	1.24218	1.43329		0	0.312868979986324	0.519332316134208		OPA1
	ACAA2	5.91584	7.14167	8.53924	1.20721	1.44345		1	1.20721	1.44345		0	0.271677583704392	0.529524276609485		ACAA2
	PDP1	5.25083	6.09373	6.6317	1.16053	1.26298		1	1.16053	1.26298		0	0.214780189012846	0.336832642846674		PDP1
	ATP1B1	33.6862	38.921	40.1683	1.1554	1.19243		1	1.1554	1.19243		0	0.208391872130526	0.253901706749203		ATP1B1
	AFG3L2	13.2796	15.237	15.3668	1.1474	1.15717		1	1.1474	1.15717		0	0.19836517599744	0.210601765201267		AFG3L2
	NNT	6.15434	7.05571	7.43995	1.14646	1.20889		1	1.14646	1.20889		0	0.197187271696706	0.273688051381309		NNT
	CS	78.2988	88.7952	92.8523	1.13406	1.18587		1	1.13406	1.18587		0	0.181492937347608	0.245947684147842		CS
	RETSAT	9.56049	10.7843	11.2681	1.12801	1.17861		1	1.12801	1.17861		0	0.173778817497894	0.237081399619728		RETSAT
	COX10	14.0022	15.7907	15.4924	1.12773	1.10643		1	1.12773	1.10643		0	0.1734230384769	0.145908600310157		COX10
	SLC25A20	14.9464	16.7812	15.5529	1.12276	1.04057		1	1.12276	1.04057		0	0.167045692449882	0.0573793757504739		IDH3A
	IDH3A	18.9254	21.0453	21.4848	1.11202	1.13524		1	1.11202	1.13524		0	0.153178169390037	0.182996906289248		OGDH
	OGDH	36.8767	40.9348	40.3109	1.11005	1.09313		1	1.11005	1.09313		0	0.150620040083369	0.128460290241492		LRPPRC
	LRPPRC	29.0412	32.1821	31.1984	1.10815	1.07428		1	1.10815	1.07428		0	0.148154503558469	0.103370586373562		CASP7
	CASP7	7.16604	7.88142	7.87141	1.09983	1.09843		1	1.09983	1.09843		0	0.137279262472792	0.135447112964109		ATP6V1C1
	ATP6V1C1	16.8759	18.5394	18.5245	1.09857	1.09769		1	1.09857	1.09769		0	0.135632739818427	0.134475826813765		MFN2
	MFN2	9.73236	10.6614	11.0856	1.09545	1.13904		1	1.09545	1.13904		0	0.131528341485699	0.18781928974609		DLST
	DLST	43.4627	47.018	47.5312	1.0818	1.09361		1	1.0818	1.09361		0	0.113435670034249	0.129096343936802		GOT2
	GOT2	79.4452	84.4888	86.7485	1.06349	1.09193		1	1.06349	1.09193		0	0.0887999179892685	0.126879507959046		MRPS22
	HSPA9	324.467	344.987	339.273	1.06324	1.04563		1	1.06324	1.04563		0	0.0884704147238775	0.0643787572824104		ALDH6A1
	MRPS22	2.64513	2.80936	2.79256	1.06209	1.05573		1	1.06209	1.05573		0	0.0869011578054269	0.0782457468900055		SUPV3L1
	ALAS1	40.0046	42.0387	41.4388	1.05085	1.03585		1	1.05085	1.03585		0	0.0715519085036053	0.0508169876944334		ACO2
	MTRR	12.6725	13.2723	13.1781	1.04733	1.0399		1	1.04733	1.0399		0	0.0667160006441407	0.0564393319655452		RHOT1
	ETFDH	8.35049	8.74565	8.64335	1.04732	1.03507		1	1.04732	1.03507		0	0.0667058500055122	0.0497303754257796		MRPS12
	ALDH6A1	5.99088	6.26711	6.61819	1.04611	1.10471		1	1.04611	1.10471		0	0.0650312352899977	0.14366761976908		COX5B
	SUPV3L1	8.37773	8.75429	9.95219	1.04495	1.18793		1	1.04495	1.18793		0	0.0634308251022745	0.248455087484883		ACAA1
	OXA1L	43.7932	45.5441	45.7866	1.03998	1.04552		1	1.03998	1.04552		0	0.0565574101008233	0.0642182790760946		COX7C
	ACO2	54.5326	56.2347	61.1916	1.03121	1.12211		1	1.03121	1.12211		0	0.0443416405445245	0.166214794555378		NDUFA3
	RHOT1	10.5955	10.8239	11.496	1.02156	1.08499		1	1.02156	1.08499		0	0.0307671829039411	0.11768632703367		TIMM13
	GLUD1	62.8927	63.4146	64.543	1.0083	1.02624		1	1.0083	1.02624		0	0.0119235062790013	0.0373691114851184		COX6C
	HADHB	51.6305	51.8177	51.5749	1.00363	0.998923		1	1.00363	0.998923		0	0.00522211692901521	-0.00155495239931507		MRPL15
	NDUFS1	33.6191	33.5884	32.3393	0.999088	0.961934		1	0.999088	0.961934		0	-0.0013163490294585	-0.0559909256613905		NDUFB7
	MDH2	220.25	218.267	219.266	0.990996	0.995529		1	0.990996	0.995529		0	-0.0130495341279797	-0.00646431039170178		NDUFA1
	DLD	50.185	49.4139	48.8856	0.984635	0.974109		1	0.984635	0.974109		0	-0.0223392811889847	-0.0378445347992636		ECI1
	SLC25A5	61.8929	60.736	61.8213	0.981308	0.998844		1	0.981308	0.998844		0	-0.0272223370645292	-0.00166877708086273		NDUFAB1
	PDHB	54.7446	53.5126	51.4304	0.977494	0.939459		1	0.977494	0.939459		0	-0.0328400282487699	-0.0900977481738329		TIMM17A
	NDUFB5	36.8255	35.9863	30.5161	0.977211	0.828668		1	0.977211	0.828668		0	-0.0332577007757631	-0.271134747080208		GPX4
	NQO2	14.1745	13.772	12.195	0.971609	0.860352		1	0.971609	0.860352		0	-0.041552101024883	-0.217000526437189		MRPS11
	PHB2	167.364	162.095	150.784	0.968518	0.900934		1	0.968518	0.900934		0	-0.0461498559467424	-0.150507215520712		NDUFA2
	POR	44.233	42.5998	40.252	0.963078	0.91		1	0.963078	0.91		0	-0.0542750902172085	-0.136062101326869		NDUFS7
	TOMM22	21.9877	21.1569	18.9196	0.962213	0.860464		1	0.962213	0.860464		0	-0.0555710575532867	-0.216812889880483		NDUFA7
	ATP6V1H	29.7223	28.5934	29.5081	0.962018	0.992793		1	0.962018	0.992793		0	-0.05586488957178	-0.0104352334562821		ETFB
	IDH2	96.1068	92.3676	95.4458	0.961093	0.993122		1	0.961093	0.993122		0	-0.0572518915485037	-0.00995783233610866		NDUFA4
	SUCLA2	28.7262	27.5392	25.9949	0.958681	0.904921		1	0.958681	0.904921		0	-0.0608777267391771	-0.144135897328638		POLR2F
	ISCU	61.7466	59.1944	50.2039	0.958666	0.813063		1	0.958666	0.813063		0	-0.060899811454042	-0.298561385419816		NDUFS6
	VDAC1	104.186	99.7997	103.789	0.957901	0.996192		1	0.957901	0.996192		0	-0.0620522428748941	-0.00550399499553826		COX17
	VDAC3	104.238	99.6889	96.0754	0.956355	0.921689		1	0.956355	0.921689		0	-0.0643819254173062	-0.117647800170802		TIMM10
	ATP6V1G1	36.0921	34.356	30.9537	0.951896	0.857631		1	0.951896	0.857631		0	-0.0711234376270486	-0.22157164639161		SLC25A4
	FH	43.2561	41.163	43.4126	0.951609	1.00362		1	0.951609	1.00362		0	-0.071558424182419	0.00520768791726378
	ATP6AP1	37.8814	36.0151	36.7672	0.950733	0.970588		1	0.950733	0.970588		0	-0.0728872918677147	-0.0430685549685051
	ECH1	22.1915	21.0861	19.1346	0.950187	0.86225		1	0.950187	0.86225		0	-0.0737158822435747	-0.213822146786679
	ACAT1	139.643	132.514	126.68	0.948948	0.90717		1	0.948948	0.90717		0	-0.0755983748165168	-0.140555453167921
	OAT	35.9397	34.0284	35.7244	0.946819	0.994008		1	0.946819	0.994008		0	-0.0788399124416894	-0.00867067403246135
	MRPS15	40.8029	37.5425	33.0671	0.920095	0.81041		1	0.920095	0.81041		0	-0.120145850012568	-0.303276287510845
	ACADM	75.0086	68.9372	72.4621	0.919057	0.966051		1	0.919057	0.966051		0	-0.121773370502047	-0.0498291579301561
	NDUFB2	65.486	60.02	57.5641	0.916533	0.879029		1	0.916533	0.879029		0	-0.125741869420778	-0.186016598742518
	SLC25A3	652.995	598.275	601.346	0.916202	0.920905		1	0.916202	0.920905		0	-0.126262316790991	-0.118876211439975
	COX6A1	203.197	185.758	162.623	0.914175	0.800321		1	0.914175	0.800321		0	-0.129457654177361	-0.321349181033729
	SDHB	150.163	137.179	130.708	0.913539	0.870442		1	0.913539	0.870442		0	-0.130462415743071	-0.200179352394775
	SDHC	126.443	114.929	111.255	0.90894	0.879884		1	0.90894	0.879884		0	-0.137742604412868	-0.184615046406451
	MRPL11	34.1718	30.9781	31.8635	0.906539	0.93245		1	0.906539	0.93245		0	-0.141559729012026	-0.100901759751352
	ATP6V0B	77.991	70.6461	69.5437	0.905824	0.891689		1	0.905824	0.891689		0	-0.142697770437995	-0.16538797162913
	ETFA	137.455	124.304	134.135	0.904326	0.975845		1	0.904326	0.975845		0	-0.14508593012395	-0.0352757169036235
	SDHA	52.8622	47.699	49.6726	0.902327	0.939662		1	0.902327	0.939662		0	-0.148277389045408	-0.0897862622635333
	MRPS12	42.0869	37.8749	29.3736	0.899921	0.697929		1	0.899921	0.697929		0	-0.152129849445312	-0.518848178698268
	TOMM70	19.7696	17.7372	18.7658	0.897194	0.949224		1	0.897194	0.949224		0	-0.156508568746117	-0.0751799759714879
	GPI	50.3792	45.1718	46.692	0.896635	0.92681		1	0.896635	0.92681		0	-0.157406929168535	-0.109654558809579
	SLC25A6	1156.35	1036.8	930.332	0.896612	0.804541		1	0.896612	0.804541		0	-0.157443697172237	-0.313761583601316
	NDUFB8	79.1523	70.8507	65.7961	0.895119	0.83126		1	0.895119	0.83126		0	-0.159848929187989	-0.266628921376955
	NDUFC1	104.996	93.7331	90.1644	0.892727	0.858739		1	0.892727	0.858739		0	-0.163708270812627	-0.219708902374418
	MRPL35	14.813	13.1084	13.9769	0.884922	0.943554		1	0.884922	0.943554		0	-0.176377028873982	-0.0838225366268056
	ISCA1	9.66895	8.5298	9.54838	0.882185	0.987531		1	0.882185	0.987531		0	-0.180846334498328	-0.018102384912604
	PHYH	118.616	104.54	104.951	0.881328	0.884796		1	0.881328	0.884796		0	-0.182248252400293	-0.176582653800792
	IDH1	19.6499	17.2548	17.7695	0.878112	0.904304		1	0.878112	0.904304		0	-0.187522658452939	-0.145119585953739
	PRDX3	166.429	145.771	136.427	0.875873	0.819727		1	0.875873	0.819727		0	-0.1912066813409	-0.286784865334966
	GRPEL1	19.1761	16.7939	15.2575	0.875774	0.795653		1	0.875774	0.795653		0	-0.19137002878297	-0.329787943173301
	SLC25A11	37.0033	32.3982	28.1466	0.875549	0.76065		1	0.875549	0.76065		0	-0.191739572707999	-0.394695135501458
	NDUFA6	46.5171	40.6845	41.6697	0.874614	0.895793		1	0.874614	0.895793		0	-0.193280980769696	-0.158762907334663
	NDUFC2	88.5873	77.394	73.038	0.873647	0.824475		1	0.873647	0.824475		0	-0.194878362200175	-0.278452668323501
	COX5B	234.629	204.96	178.014	0.87355	0.758706		1	0.87355	0.758706		0	-0.195037396462826	-0.39838809416637
	HSD17B10	67.5861	59.0309	54.9933	0.873418	0.813678		1	0.873418	0.813678		0	-0.195255397075576	-0.297470364143183
	ACAA1	9.01203	7.85396	6.62971	0.871497	0.735651		1	0.871497	0.735651		0	-0.198431974595749	-0.442906760945018
	SDHD	84.9475	73.8046	77.5187	0.868826	0.912549		1	0.868826	0.912549		0	-0.202860489363165	-0.132025920323206
	COX7A2	79.0674	68.6756	66.1937	0.868569	0.83718		1	0.868569	0.83718		0	-0.203287283366169	-0.256389506166976
	MGST3	27.8327	24.1659	23.7081	0.868256	0.851806		1	0.868256	0.851806		0	-0.203808150151579	-0.231402655751306
	NDUFS2	153.608	133.238	130.846	0.867391	0.851823		1	0.867391	0.851823		0	-0.205244817026665	-0.231373933325721
	TCIRG1	7.78689	6.75147	7.28606	0.86703	0.935683		1	0.86703	0.935683		0	-0.205846247896276	-0.0959089451253448
	MTRF1	8.92891	7.73009	7.20954	0.865738	0.807439		1	0.865738	0.807439		0	-0.207997787777433	-0.3085756881339
	COX7C	70.124	60.69	48.4529	0.865467	0.69096		1	0.865467	0.69096		0	-0.208448709529078	-0.533326096986649
	BCKDHA	40.6123	34.9853	34.6533	0.861445	0.85327		1	0.861445	0.85327		0	-0.215170195378064	-0.228926097530758
	DECR1	17.106	14.7198	15.8932	0.860505	0.9291		1	0.860505	0.9291		0	-0.216744240483928	-0.10609442897167
	VDAC2	381.088	327.718	319.419	0.859953	0.838177		1	0.859953	0.838177		0	-0.217669765446813	-0.254673741418814
	MRPS30	2.43175	2.08352	1.96603	0.856798	0.808485		1	0.856798	0.808485		0	-0.222972422651757	-0.306707192911122
	SUCLG1	137.301	117.313	122.11	0.854423	0.889359		1	0.854423	0.889359		0	-0.226978114204378	-0.169161990908239
	UQCRB	71.4712	60.9162	61.9985	0.852318	0.867461		1	0.852318	0.867461		0	-0.230536055256426	-0.205129233235598
	PDHX	49.7816	42.4028	47.5246	0.851776	0.954662		1	0.851776	0.954662		0	-0.231454762534214	-0.0669382969018926
	TIMM9	67.4688	57.4112	55.8095	0.850929	0.82719		1	0.850929	0.82719		0	-0.232888883038214	-0.273709269726789
	NDUFA3	36.977	31.4489	24.8983	0.850501	0.673346		1	0.850501	0.673346		0	-0.23361568156285	-0.570579275335261
	ATP6V1E1	125.758	106.871	108.062	0.849814	0.859286		1	0.849814	0.859286		0	-0.234780982865236	-0.218790099821324
	BAX	84.262	71.3763	70.2185	0.847076	0.833336		1	0.847076	0.833336		0	-0.239436637310311	-0.263030420267557
	TIMM13	69.783	59.073	50.3279	0.846525	0.721206		1	0.846525	0.721206		0	-0.240376254377375	-0.471517595074101
	COX6C	77.7803	65.7897	52.6572	0.84584	0.677		1	0.84584	0.677		0	-0.241542597334478	-0.56277326484229
	PMPCA	42.2046	35.6812	33.9635	0.845434	0.804735		1	0.845434	0.804735		0	-0.242236396516515	-0.313414973439099
	ACADVL	11.8669	10.0285	9.38061	0.845082	0.790482		1	0.845082	0.790482		0	-0.242836830324641	-0.339195199502575
	ATP6V1F	91.7849	77.5111	72.311	0.844487	0.787832		1	0.844487	0.787832		0	-0.243853683196557	-0.344040937469867
	NDUFS3	60.8855	51.0896	51.0029	0.83911	0.837686		1	0.83911	0.837686		0	-0.253068911741815	-0.255518978314945
	MRPL15	70.0693	58.5008	52.3345	0.8349	0.746897		1	0.8349	0.746897		0	-0.260325449318371	-0.421019368970808
	MTX2	25.5886	21.319	22.4443	0.833144	0.877122		1	0.833144	0.877122		0	-0.263363024956893	-0.189150168699238
	TIMM50	41.8549	34.8683	36.7118	0.833076	0.877122		1	0.833076	0.877122		0	-0.26348043655744	-0.189150168699233
	NDUFB7	116.115	96.2148	85.9853	0.828615	0.740517		1	0.828615	0.740517		0	-0.271226798944987	-0.433394826017872
	CYCS	145.259	120.141	129.824	0.827082	0.893739		1	0.827082	0.893739		0	-0.273898121974794	-0.16207390401784
	NDUFB3	44.4274	36.606	34.1313	0.823951	0.768249		1	0.823951	0.768249		0	-0.279369132522417	-0.380353906340629
	MDH1	109.517	89.9078	101.713	0.820945	0.928738		1	0.820945	0.928738		0	-0.284642189087202	-0.106656444966668
	NDUFS4	28.7827	23.4835	22.7344	0.815887	0.789863		1	0.815887	0.789863		0	-0.293558222019123	-0.34032507897522
	UQCR10	116.374	94.1496	94.6011	0.809024	0.812903		1	0.809024	0.812903		0	-0.305746302240047	-0.298844502732387
	NDUFA1	20.4168	16.429	14.1724	0.80468	0.694155		1	0.80468	0.694155		0	-0.313512095198618	-0.526670111791943
	HTRA2	26.8672	21.5655	23.3732	0.802669	0.869953		1	0.802669	0.869953		0	-0.317123348750994	-0.200990768969159
	ECI1	48.2051	38.5861	35.6976	0.800456	0.740535		1	0.800456	0.740535		0	-0.321105291984484	-0.433359811909979
	NDUFAB1	65.8514	52.6631	48.9058	0.799726	0.742669		1	0.799726	0.742669		0	-0.322421622223238	-0.429207813566313
	TIMM17A	74.8707	59.7155	55.8665	0.797582	0.746173		1	0.797582	0.746173		0	-0.326295192304713	-0.422418537446794
	TIMM8B	55.5222	44.283	42.8393	0.797573	0.771571		1	0.797573	0.771571		0	-0.326310841368782	-0.374129515863834
	ATP6V0C	277.194	219.837	221.189	0.793081	0.797957		1	0.793081	0.797957		0	-0.334459774884107	-0.325616528464247
	GPX4	320.211	253.701	229.522	0.792295	0.716784		1	0.792295	0.716784		0	-0.335891126533871	-0.480388875761895
	MRPL34	17.1084	13.524	12.9943	0.790487	0.759525		1	0.790487	0.759525		0	-0.339185987785848	-0.396830092136966
	NDUFS8	53.28	42.1032	41.2977	0.790225	0.775107		1	0.790225	0.775107		0	-0.339664319767384	-0.367532933048829
	ATP6V0E1	90.2615	71.0387	72.2521	0.787031	0.800475		1	0.787031	0.800475		0	-0.3455069046802	-0.321071364477891
	ECHS1	286.165	225.198	224.187	0.786952	0.78342		1	0.786952	0.78342		0	-0.345653056646501	-0.35214175455147
	MRPS11	15.9561	12.4949	11.4362	0.783081	0.716734		1	0.783081	0.716734		0	-0.352767403665906	-0.480489943753168
	NDUFA8	48.3724	37.833	46.247	0.782119	0.956062		1	0.782119	0.956062		0	-0.35453945965887	-0.0648240734171253
	FDX1	62.4235	48.7886	49.8075	0.781574	0.797897		1	0.781574	0.797897		0	-0.355545018707354	-0.325726281808144
	MPC1	6.19477	4.82837	4.74359	0.779428	0.765742		1	0.779428	0.765742		0	-0.359512358537329	-0.385070378674489
	RHOT2	27.2539	21.1366	21.3052	0.775547	0.781733		1	0.775547	0.781733		0	-0.366714521497827	-0.355253054196242
	NDUFB4	109.488	84.9112	84.6931	0.775529	0.773537		1	0.775529	0.773537		0	-0.366747621082354	-0.370458507748341
	NDUFA2	78.6103	60.7856	49.1233	0.773252	0.624896		1	0.773252	0.624896		0	-0.370990342156904	-0.678312794091562
	NDUFB6	29.3508	22.4779	23.4558	0.765836	0.799156		1	0.765836	0.799156		0	-0.38489197648326	-0.323451260410823
	NDUFV2	88.202	67.3489	66.9569	0.763575	0.759132		1	0.763575	0.759132		0	-0.389157774447238	-0.39757784183572
	NDUFS7	93.4259	70.6506	65.4848	0.756221	0.700928		1	0.756221	0.700928		0	-0.403119954118521	-0.512661806079628
	NDUFA9	54.2526	40.8488	49.3325	0.752938	0.909311		1	0.752938	0.909311		0	-0.409397312060214	-0.137154449002496
	NDUFV1	81.2342	60.9477	61.6563	0.750272	0.758994		1	0.750272	0.758994		0	-0.414515247379786	-0.397839890552387
	NDUFA5	10.2967	7.68377	9.56084	0.746238	0.928537		1	0.746238	0.928537		0	-0.422291948288464	-0.106968524751765
	NDUFA7	137.122	100.544	100.861	0.733244	0.735553		1	0.733244	0.735553		0	-0.447633791563661	-0.443098418785218
	ETFB	64.4163	45.7084	44.3463	0.709578	0.688434		1	0.709578	0.688434		0	-0.494967282216129	-0.538610707257942
	NDUFA4	85.4976	60.4617	62.6241	0.707174	0.732466		1	0.707174	0.732466		0	-0.499863849545243	-0.449166382970114
	POLR2F	134.45	94.1248	93.0432	0.700072	0.692028		1	0.700072	0.692028		0	-0.514424789124615	-0.531098637467859
	NDUFS6	41.1575	28.4467	26.1648	0.691168	0.635724		1	0.691168	0.635724		0	-0.532891537783424	-0.653527938128302
	COX17	44.2628	28.3508	26.9554	0.640511	0.608985		1	0.640511	0.608985		0	-0.642704971784929	-0.715521147095516
	TIMM10	28.27	16.5374	19.6828	0.584979	0.696242		1	0.584979	0.696242		0	-0.773544144955025	-0.522338699580519
	SLC25A4	9.61689	5.61448	6.58777	0.583815	0.685021		1	0.583815	0.685021		0	-0.77641791375775	-0.545780167470441

## Sheet: Figure 2F
Reactive Oxygen Species	Gene symbol	Vehicle	DES-5μM	DES-10μM	fold change(DES-5μM)	fold change(DES-10μM)	Normalization	Vehicle	DES-5μM	DES-10μM	Log2(Normalization)	Vehicle	DES-5μM	DES-10μM
	SOD2	120.284	139.166	147.03	1.15698	1.22235		1	1.15698	1.22235		0	0.210360681249439	0.289656231968625
	GCLM	15.4955	15.9745	17.558	1.03091	1.1331		1	1.03091	1.1331		0	0.0439151881867767	0.180279992792701
	CDKN2D	3.31789	4.21764	3.6037	1.27118	1.08614		1	1.27118	1.08614		0	0.346172154209965	0.119215475747065
	GCLC	6.79254	8.09562	7.28186	1.19184	1.07204		1	1.19184	1.07204		0	0.253191017881774	0.100356448495751
	PFKP	57.1014	58.2321	59.3157	1.0198	1.03878		1	1.0198	1.03878		0	0.0282888640696438	0.0548884957859828
	CAT	41.759	39.7612	43.1406	0.952159	1.03309		1	0.952159	1.03309		0	-0.0707260967519142	0.0469614740950916
	OXSR1	7.02269	7.67693	7.00522	1.09316	0.997512		1	1.09316	0.997512		0	0.128505309867772	-0.00359451554315413
	SCAF4	11.303	10.4094	11.1736	0.920946	0.988554		1	0.920946	0.988554		0	-0.118811146104239	-0.0166090311815453
	FES	13.112	12.5085	12.8687	0.953971	0.981444		1	0.953971	0.981444		0	-0.0679821524848925	-0.0270228579804817
	PDLIM1	117.186	111.386	112.229	0.950511	0.957704		1	0.950511	0.957704		0	-0.0732248026250806	-0.0623476293793341
	PRDX6	133.805	129.961	126.896	0.971271	0.948362		1	0.971271	0.948362		0	-0.0420541147798229	-0.0764899195999024
	GSR	14.9013	13.3888	14.0493	0.898503	0.942826		1	0.898503	0.942826		0	-0.154404767921976	-0.0849369543697641
	SELENOS	55.5008	45.0836	52.1954	0.812306	0.940444		1	0.812306	0.940444		0	-0.299905211559464	-0.0885857791169382
	G6PD	32.4242	30.2127	30.2411	0.931796	0.932673		1	0.931796	0.932673		0	-0.101914217874813	-0.100556245430247
	NQO1	12.8325	11.516	11.8969	0.897414	0.927094		1	0.897414	0.927094		0	-0.156154847173533	-0.109211932483106
	PRNP	58.0822	56.509	53.8378	0.972914	0.926924		1	0.972914	0.926924		0	-0.0396155433483566	-0.109476562197413
	SRXN1	98.7775	97.7467	90.7122	0.989565	0.918349		1	0.989565	0.918349		0	-0.0151336293107283	-0.122886054645295
	NDUFA6	46.5171	40.6845	41.6697	0.874614	0.895793		1	0.874614	0.895793		0	-0.193280980769696	-0.158762907334663
	GPX3	82.2723	62.9581	72.6928	0.765241	0.883563		1	0.765241	0.883563		0	-0.386014508263493	-0.178594573646336
	PRDX1	129.578	114.255	113.398	0.881747	0.875128		1	0.881747	0.875128		0	-0.181563464471182	-0.192433983323464
	PTPA	23.1908	22.1595	19.9007	0.955533	0.85813		1	0.955533	0.85813		0	-0.0656223120958246	-0.220731812250756
	TXNRD2	14.6679	11.6622	12.5796	0.795082	0.857631		1	0.795082	0.857631		0	-0.330824850785231	-0.221571646391617
	NDUFS2	153.608	133.238	130.846	0.867391	0.851823		1	0.867391	0.851823		0	-0.205244817026665	-0.231373933325721
	JUNB	19.0869	20.611	16.0486	1.07985	0.840814		1	1.07985	0.840814		0	0.110830417544579	-0.250140798588375
	FTL	4675.39	4260.89	3930.52	0.911345	0.840683		1	0.911345	0.840683		0	-0.133931440631903	-0.250365909945517
	LAMTOR5	47.2667	40.3125	38.8972	0.852872	0.822931		1	0.852872	0.822931		0	-0.229599401073206	-0.281157216651618
	TXN	73.0541	54.8514	58.6785	0.750833	0.803219		1	0.750833	0.803219		0	-0.41343698153979	-0.31613464792459
	PRDX2	413.853	340.3	328.466	0.822272	0.793679		1	0.822272	0.793679		0	-0.282311579868784	-0.333373033829951
	SOD1	193.481	162.155	150.893	0.83809	0.779885		1	0.83809	0.779885		0	-0.25482323243855	-0.358667041184433
	HMOX2	6.25284	5.50547	4.87277	0.880475	0.779289		1	0.880475	0.779289		0	-0.183645776654988	-0.359768940311632
	STK25	21.6121	17.1415	16.8343	0.793144	0.778931		1	0.793144	0.778931		0	-0.334345688263153	-0.360431724111629
	NDUFB4	109.488	84.9112	84.6931	0.775529	0.773537		1	0.775529	0.773537		0	-0.366747621082354	-0.370458507748341
	MGST1	30.2545	22.4543	22.4965	0.742182	0.743575		1	0.742182	0.743575		0	-0.430155872227014	-0.427448980945039
	GPX4	320.211	253.701	229.522	0.792295	0.716784		1	0.792295	0.716784		0	-0.335891126533871	-0.480388875761895
	GLRX	33.2097	23.4298	23.7117	0.705509	0.713998		1	0.705509	0.713998		0	-0.503262682837323	-0.486007407402019
	PRDX4	97.3319	76.2969	66.9205	0.783883	0.68755		1	0.783883	0.68755		0	-0.351288953344944	-0.540464061320319
	ATOX1	69.9459	49.283	47.7725	0.704589	0.682992		1	0.704589	0.682992		0	-0.505146975536608	-0.550059113714026
	HHEX	2.7108	3.23928	1.70357	1.19495	0.628436		1	1.19495	0.628436		0	0.256950835827425	-0.670161705381477
	GLRX2	6.25619	5.32433	3.51927	0.851049	0.562526		1	0.851049	0.562526		0	-0.232685784352946	-0.830009363667198

## Sheet: Figure 2G
Cholesterol Homeostasis	Gene symbol	Vehicle	DES-5μM	DES-10μM	fold change(DES-5μM)	fold change(DES-10μM)	Normalization	Vehicle	DES-5μM	DES-10μM	Log2(Normalization)	Vehicle	DES-5μM	DES-10μM
	ABCA2	6.81954	8.11706	9.29929	1.19026	1.36362		1	1.19026	1.36362		0	0.251281563642857	0.447445944615927
	SC5D	1.14625	1.64853	1.49596	1.43819	1.30509		1	1.43819	1.30509		0	0.524255679039443	0.38414941449634
	SCD	39.6727	46.0402	49.9225	1.1605	1.25836		1	1.1605	1.25836		0	0.214749882466549	0.331543755466135
	FASN	37.3794	41.7294	46.7881	1.11637	1.25171		1	1.11637	1.25171		0	0.158819353398494	0.323895959851196
	PDK3	1.77827	1.97323	2.17871	1.10964	1.22519		1	1.10964	1.22519		0	0.150089010693293	0.293001526438139
	FBXO6	14.9054	16.0631	17.3492	1.07767	1.16395		1	1.07767	1.16395		0	0.107915321410572	0.219034160411627
	HMGCR	12.3683	14.7703	14.2004	1.19421	1.14813		1	1.19421	1.14813		0	0.256054130697963	0.199285182601088
	CTNNB1	96.712	100.154	107.653	1.03559	1.11313		1	1.03559	1.11313		0	0.0504543128026206	0.154622909694926
	SEMA3B	2.86329	2.93957	3.06956	1.02664	1.07204		1	1.02664	1.07204		0	0.0379330461646129	0.100356448495753
	ANTXR2	43.8811	45.8464	44.6591	1.04479	1.01773		1	1.04479	1.01773		0	0.0632106514548349	0.0253554116985395
	GNAI1	1.78767	1.94742	1.79107	1.08936	1.0019		1	1.08936	1.0019		0	0.123486591545496	0.00274565186932791
	ATF3	87.0765	85.8106	84.3112	0.985463	0.968243		1	0.985463	0.968243		0	-0.0211269416414594	-0.0465593995915262
	GUSB	36.6813	31.2448	35.2149	0.85179	0.960022		1	0.85179	0.960022		0	-0.231429641559938	-0.0588607570906856
	STX5	25.8689	25.5051	24.6511	0.985935	0.952923		1	0.985935	0.952923		0	-0.020435948450947	-0.0695685529465594
	NFIL3	129.087	118.675	120.371	0.919339	0.932479		1	0.919339	0.932479		0	-0.121331014262925	-0.100856189825077
	ANXA5	291.45	264.345	267.976	0.907	0.919455		1	0.907	0.919455		0	-0.140826248258846	-0.121148615534885
	TMEM97	12.7487	10.512	11.5015	0.824557	0.902173		1	0.824557	0.902173		0	-0.278309507987833	-0.148523863028179
	CBS	65.4433	63.2639	58.9717	0.966698	0.901111		1	0.966698	0.901111		0	-0.0488625403029644	-0.150223199311938
	LGMN	174.056	153.089	155.776	0.879542	0.894976		1	0.879542	0.894976		0	-0.185176410814061	-0.160079175038251
	S100A11	571.849	497.325	506.871	0.869678	0.886372		1	0.869678	0.886372		0	-0.201445952114421	-0.174015501272328
	ETHE1	59.2485	54.9839	51.8412	0.928022	0.874979		1	0.928022	0.874979		0	-0.10776970620042	-0.192680316501401
	ACTG1	2645.24	2289.89	2311.6	0.865667	0.873875		1	0.865667	0.873875		0	-0.2081153558727	-0.194501891446068
	DHCR7	18.6084	13.768	16.2501	0.739878	0.873267		1	0.739878	0.873267		0	-0.434640071781324	-0.195504788926178
	MVK	3.06904	2.67426	2.67761	0.871366	0.872457		1	0.871366	0.872457		0	-0.198648921218848	-0.196844560489229
	PLSCR1	15.0604	12.5783	13.0292	0.83519	0.865129		1	0.83519	0.865129		0	-0.259824480301368	-0.209012235748332
	TNFRSF12A	440.421	399.092	380.285	0.90616	0.863459		1	0.90616	0.863459		0	-0.142161802158637	-0.211801084799451
	CLU	409.663	344.26	353.256	0.840348	0.862308		1	0.840348	0.862308		0	-0.250941392563618	-0.213724702532549
	ECH1	22.1915	21.0861	19.1346	0.950187	0.86225		1	0.950187	0.86225		0	-0.0737158822435747	-0.213822146786679
	PLAUR	84.6062	73.9501	72.8841	0.874051	0.861451		1	0.874051	0.861451		0	-0.194211283782359	-0.215160023213233
	PNRC1	29.455	27.5339	24.9755	0.934778	0.847922		1	0.934778	0.847922		0	-0.0973039753452866	-0.237995868084329
	LSS	11.1903	10.1057	9.44706	0.903072	0.844217		1	0.903072	0.844217		0	-0.14708704168352	-0.244314463807059
	LGALS3	104.693	99.3051	87.8507	0.948535	0.839125		1	0.948535	0.839125		0	-0.0762270049265349	-0.253041984990709
	NSDHL	12.7491	11.0703	10.6334	0.868317	0.83405		1	0.868317	0.83405		0	-0.20370558553298	-0.261793937783205
	HSD17B7	23.1962	17.7153	19.0138	0.763715	0.819692		1	0.763715	0.819692		0	-0.388893907040752	-0.286846842586362
	SQLE	16.9305	11.2763	13.1564	0.666035	0.77708		1	0.666035	0.77708		0	-0.586329343698345	-0.363865528856741
	PMVK	15.3729	12.335	11.832	0.80239	0.769669		1	0.80239	0.769669		0	-0.317624081690909	-0.377690848308899
	EBP	35.2712	27.5625	26.9289	0.781446	0.763481		1	0.781446	0.763481		0	-0.355782498316531	-0.389335555590041
	ACSS2	1.93031	1.57237	1.46983	0.81457	0.761448		1	0.81457	0.761448		0	-0.295889843457694	-0.393183024461817
	ATF5	40.3047	40.0826	30.6363	0.994488	0.760118		1	0.994488	0.760118		0	-0.00797431658198707	-0.395705547636473
	SREBF2	22.1409	17.6223	16.0141	0.795919	0.723281		1	0.795919	0.723281		0	-0.329306900296631	-0.467372288787281
	PCYT2	19.3733	14.082	13.8148	0.726877	0.713083		1	0.726877	0.713083		0	-0.460217715045387	-0.487859030020498
	FDFT1	10.148	7.45956	7.21453	0.735076	0.710931		1	0.735076	0.710931		0	-0.444035461233219	-0.492219236335287
	MVD	12.4817	6.94675	8.08201	0.556557	0.647511		1	0.556557	0.647511		0	-0.845398023614985	-0.627023096841255
	FDPS	49.1063	30.3796	30.1367	0.618651	0.613703		1	0.618651	0.613703		0	-0.692803297993965	-0.704387260105315
	CHKA	6.45827	4.65622	3.74076	0.72097	0.579221		1	0.72097	0.579221		0	-0.471989522804215	-0.787814949766174
	ACAT2	16.7058	10.5543	9.60987	0.631772	0.57524		1	0.631772	0.57524		0	-0.662523428113739	-0.797763937485031
	ALDOC	5.97369	4.09397	3.23572	0.685334	0.541661		1	0.685334	0.541661		0	-0.545121586347532	-0.88453665911404
	LDLR	12.0516	8.38361	5.73984	0.695645	0.476273		1	0.695645	0.476273		0	-0.523578	-1.070138900865

## Sheet: Figure 2H
Inflammatory Response	Gene symbol	Vehicle	DES-5μM	DES-10μM	fold change(DES-5μM)	fold change(DES-10μM)	Normalization	Vehicle	DES-5μM	DES-10μM	Log2(Normalization)	Vehicle	DES-5μM	DES-10μM
	ADCY8	0.011714	0.012301	0.0753474	1.05011	6.43223		1	1.05011	6.43223		0	0.0705377115965358	2.68531894921691
	CD96	0.0168642	0.0442732	0.0723164	2.62527	4.28815		1	2.62527	4.28815		0	1.3924658064839	2.10035644849575
	TRPV1	0.0422096	0.0590996	0.120668	1.40014	2.85877		1	1.40014	2.85877		0	0.485575210875383	1.51539394777459
	IL5	0.146905	0.123413	0.409468	0.840086	2.7873		1	0.840086	2.7873		0	-0.251390383290819	1.47886807174948
	CCL3L1	0.394456	0.621331	1.05718	1.57516	2.6801		1	1.57516	2.6801		0	0.655500212317701	1.42228454338311
	C4A	0.123963	0.0650875	0.276861	0.525054	2.23341		1	0.525054	2.23341		0	-0.929462288403461	1.15925013754932
	NFATC3	1.67696	3.59191	3.60852	2.14192	2.15182		1	2.14192	2.15182		0	1.09890260284989	1.10555535517007
	NLRP1	0.146254	0.175523	0.291181	1.20012	1.99093		1	1.20012	1.99093		0	0.26318278953894	0.993441244579241
	TFRC	22.9195	37.8175	44.9876	1.65002	1.96286		1	1.65002	1.96286		0	0.722480843852585	0.972954539695504
	HSPG2	91.9574	163.16	174.626	1.7743	1.89899		1	1.7743	1.89899		0	0.827246192293126	0.925233759050405
	FN1	1893.77	3473.59	3565.51	1.83422	1.88276		1	1.83422	1.88276		0	0.87516835856615	0.912849336448138
	SCUBE1	0.365277	0.538358	0.680132	1.47384	1.86196		1	1.47384	1.86196		0	0.559575792319159	0.896823054410621
	MYD88	9.98276	14.8455	18.4126	1.48711	1.84444		1	1.48711	1.84444		0	0.572510847646657	0.883181736430321
	HYAL1	1.26705	2.24529	2.32047	1.77206	1.8314		1	1.77206	1.8314		0	0.825425213760002	0.872945952392667
	STAT3	18.7568	30.3008	34.3331	1.61545	1.83043		1	1.61545	1.83043		0	0.691939593241562	0.872186306017487
	ASH1L	6.78415	10.6026	12.2221	1.56285	1.80157		1	1.56285	1.80157		0	0.6441823628511	0.849254753770382
	NOD1	5.88214	9.41821	10.3849	1.60115	1.7655		1	1.60115	1.7655		0	0.679112769539645	0.820078470360059
	LRP1	56.1171	88.3451	96.3823	1.5743	1.71752		1	1.5743	1.71752		0	0.654708262448282	0.78032726147173
	CSF1R	0.0689881	0.072445	0.118333	1.05011	1.71526		1	1.05011	1.71526		0	0.0705377115965407	0.778428353608391
	MTOR	10.3457	15.7178	16.6671	1.51926	1.61103		1	1.51926	1.61103		0	0.603372532446378	0.687979930679983
	NOTCH2	12.8852	19.8106	20.6941	1.53747	1.60603		1	1.53747	1.60603		0	0.620557515336334	0.683500807777922
	PARP4	5.57884	8.8833	8.93852	1.59232	1.60222		1	1.59232	1.60222		0	0.671130864031461	0.680070871254758
	IL10RB	3.9326	5.47046	6.29647	1.39105	1.6011		1	1.39105	1.6011		0	0.476176512873132	0.679059958745223
	IRAK2	2.08568	2.22862	3.33429	1.06853	1.59865		1	1.06853	1.59865		0	0.0956286925593733	0.676857370468713
	CHST4	32.478	51.7504	51.8276	1.5934	1.59578		1	1.5934	1.59578		0	0.672109499728603	0.674258292525997
	ITIH4	0.311038	0.508081	0.493992	1.6335	1.5882		1	1.6335	1.5882		0	0.707967632211834	0.667397041219647
	REL	5.07033	7.44165	7.88762	1.46769	1.55564		1	1.46769	1.55564		0	0.553544134551384	0.63751155833478
	ITGAL	1.08194	1.7886	1.67666	1.65314	1.54968		1	1.65314	1.54968		0	0.725209184129096	0.631969524623969
	TNFSF4	0.0528411	0.0585716	0.0818245	1.10845	1.5485		1	1.10845	1.5485		0	0.148540223597814	0.630871165194532
	FOS	2.77361	3.27028	4.27755	1.17907	1.54223		1	1.17907	1.54223		0	0.237647697431801	0.625018438949093
	C3	85.7196	115.176	131.758	1.34363	1.53708		1	1.34363	1.53708		0	0.426141256476778	0.62019467786818
	PTGER2	0.110354	0.0772555	0.167596	0.700072	1.51872		1	0.700072	1.51872		0	-0.514424789124624	0.602856789024931
	F11R	31.6398	41.2091	48.0259	1.30244	1.5179		1	1.30244	1.5179		0	0.38122188396991	0.602072246593894
	SEMA7A	0.147568	0.278931	0.221477	1.89019	1.50085		1	1.89019	1.50085		0	0.918534618151489	0.585783275665987
	CCL22	0.488594	1.3682	0.698388	2.80029	1.42938		1	2.80029	1.42938		0	1.48557521087538	0.515393947774593
	PTGIR	0.22907	0.416951	0.327429	1.82019	1.42938		1	1.82019	1.42938		0	0.86408683412911	0.515393947774592
	ELANE	1.26031	2.1866	1.70357	1.73496	1.3517		1	1.73496	1.3517		0	0.794903268983106	0.434775487566309
	TNIP3	1.4557	2.18378	1.90612	1.50015	1.30942		1	1.50015	1.30942		0	0.585110884426309	0.388925946436693
	MEFV	0.881246	1.34445	1.08733	1.52563	1.23386		1	1.52563	1.23386		0	0.609403797728241	0.303173331495435
	HDAC9	0.094143	0.14753	0.114899	1.56708	1.22047		1	1.56708	1.22047		0	0.648082740755215	0.287442001096242
	OLR1	34.9047	52.5345	40.2622	1.50508	1.15349		1	1.50508	1.15349		0	0.589842975723849	0.206001487950857
	PTGER4	0.0728941	0.140336	0.0781453	1.9252	1.07204		1	1.9252	1.07204		0	0.945006829512683	0.100356448495749
	WNK4	0.0273107	0.0573584	0.0292781	2.10022	1.07204		1	2.10022	1.07204		0	1.07053771159654	0.100356448495748
	MIR221	5.56182	8.34359	3.40714	1.50015	0.612593		1	1.50015	0.612593		0	0.585110884426301	-0.706998473561851
	C5	0.0910945	0.159432	0.0325523	1.75018	0.357346		1	1.75018	0.357346		0	0.807503305762744	-1.4846060522254
	AFAP1L2	0.040731	0.096237	0.0109163	2.36274	0.26801		1	2.36274	0.26801		0	1.24046271303885	-1.89964355150426
