# Supplementary material for: Desmosterol: A natural product derived from macroalgae modulates inflammatory response and oxidative stress pathways in intestinal epithelial cells
Source: Front Immunol. 2023 Jan 4;13:1101643. doi: 10.3389/fimmu.2022.1101643 (PMC9845693; doi:10.3389/fimmu.2022.1101643)
Supplement: Supplementary file 2 [file DataSheet_1.zip › Raw data of Figures/Figure 3.xlsx]

## Sheet: Figure-3A
Inflammatory Response Pathway
DES(5μM)Vs. Vehicle	DES(10μM) vs. Vehicle	Venn
CCL22	ADCY8	CCL22
CD96	CD96	CD96
AFAP1L2	TRPV1	NFATC3
NFATC3	IL5	SEMA7A
WNK4	CCL3L1	FN1
PTGER4	C4A	PTGIR
SEMA7A	NFATC3	HSPG2
FN1	NLRP1	HYAL1
PTGIR	TFRC	ITGAL
HSPG2	HSPG2	TFRC
HYAL1	FN1	ITIH4
C5	SCUBE1	STAT3
ELANE	MYD88	NOD1
ITGAL	HYAL1	CHST4
TFRC	STAT3	PARP4
ITIH4	ASH1L	CCL3L1
STAT3	NOD1	LRP1
NOD1	LRP1	ASH1L
CHST4	CSF1R	NOTCH2
PARP4	MTOR	MTOR
CCL3L1	NOTCH2	MYD88
LRP1	PARP4	SCUBE1
HDAC9	IL10RB	REL
ASH1L	IRAK2
NOTCH2	CHST4
MEFV	ITIH4
MTOR	REL
OLR1	ITGAL
TNIP3	TNFSF4
MIR221	FOS
MYD88	C3
SCUBE1	PTGER2
REL	F11R
	SEMA7A
	CCL22
	PTGIR
	MYLK3

## Sheet: Figure-3B
Reactive Oxygen Species Pathway (Log2<-0.5)				Oxidative Phosphorylation Pathway (Log2<-0.5)
DES(5μM)Vs. Vehicle	DES(10μM) vs. Vehicle	Venn		DES(5μM)Vs. Vehicle	DES(10μM) vs. Vehicle	Venn
SRXN1	OXSR1	SRXN1		MRPS12	COX5B	MRPS12
PRNP	SCAF4	PRNP		COX5B	MRPL15	COX5B
PRDX6	FES	PRDX6		ACAA1	TIMM17A	ACAA1
PTPA	PDLIM1	PTPA		COX7C	NDUFAB1	TIMM13
FES	PRDX6	FES		NDUFA3	ECI1	MRPL15
CAT	GSR	PDLIM1		TIMM13	NDUFB7	NDUFB7
PDLIM1	SELENOS	G6PD		COX6C	ACAA1	ECI1
G6PD	G6PD	SCAF4		MRPL15	NDUFA7	NDUFAB1
SCAF4	NQO1	FTL		NDUFB7	NDUFA4	TIMM17A
FTL	PRNP	GSR		NDUFA1	TIMM13	GPX4
GSR	SRXN1	NQO1		ECI1	GPX4	MRPS11
NQO1	NDUFA6	PRDX1		NDUFAB1	MRPS11	NDUFS7
PRDX1	GPX3	HMOX2		TIMM17A	NDUFS7	NDUFA7
HMOX2	PRDX1	NDUFA6		GPX4	MRPS12	NDUFA4
NDUFA6	PTPA	NDUFS2		MRPS11
NDUFS2	TXNRD2	LAMTOR5		NDUFA2
LAMTOR5	NDUFS2	SOD1		NDUFS7
GLRX2	JUNB	PRDX2		NDUFA7
SOD1	FTL	SELENOS		ETFB
PRDX2	LAMTOR5	TXNRD2		NDUFA4
SELENOS	TXN	STK25
TXNRD2	PRDX2	GPX4
STK25	SOD1	NDUFB4
GPX4	HMOX2	GPX3
PRDX4	STK25	TXN
NDUFB4	NDUFB4	MGST1
GPX3	MGST1	GLRX
TXN	GPX4
MGST1	GLRX
GLRX

## Sheet: Figure-3C
IL-6	CT	CT(GAPDH)	ΔCT	Mean ΔCT	ΔΔCT	2^-G	Mean-Repeat	Mean	Log2
Vehicle-1	29.7338	24.124	5.60975	5.82378	-0.214027	1.15992	0.985324	1.01026	-0.0360516354580691
	30.1768	24.0503	6.12649	5.82378	0.302713	0.810726
Vehicle-2	29.5629	23.8879	5.67502	5.82378	-0.14876	1.10862	0.965745		-0.0650079735871824
	29.6685	23.5635	6.10503	5.82378	0.281258	0.822873
Vehicle-3	29.6647	23.9622	5.70246	5.82378	-0.121313	1.08772	1.0797		0.0959101280264058
	29.5517	23.8278	5.7239	5.82378	-0.0998709	1.07168
DES-1	28.6203	24.0961	4.52417	5.82378	-1.29961	2.46162	2.47914		1.29511532251555
	28.6084	24.1046	4.50378	5.82378	-1.31999	2.49665
DES-2	28.246	23.6317	4.61427	5.82378	-1.20951	2.31259	2.15736		1.09454580296348
	28.1817	23.3594	4.82224	5.82378	-1.00154	2.00213
DES-3	28.2125	23.3618	4.85069	5.82378	-0.973084	1.96303	1.83642		0.862176269653237
	28.2574	23.2074	5.04994	5.82378	-0.773838	1.70981
IL-1β	CT	CT(GAPDH)	ΔCT	Mean ΔCT	ΔΔCT	2^-G	Mean-Repeat	Mean	Log2
Vehicle-1	30.7418	24.124	6.61772	6.62732	-0.00959981	1.00668	1.04707	1.00833	0.0543986971851751
	30.5566	24.0503	6.50634	6.62732	-0.120978	1.08747
Vehicle-2	30.6835	23.8879	6.79564	6.62732	0.168323	0.889877	0.844643		-0.255550541031389
	30.5138	23.5635	6.95031	6.62732	0.322993	0.79941
Vehicle-3	30.3908	23.9622	6.42855	6.62732	-0.198763	1.14771	1.13327		0.168521864818128
	30.2931	23.8278	6.46534	6.62732	-0.161975	1.11882
DES-1	29.7688	24.0961	5.67267	6.62732	-0.954643	1.9381	1.90292		0.916249468074129
	29.8306	24.1046	5.72603	6.62732	-0.901292	1.86774
DES-2	29.9109	23.6317	6.27917	6.62732	-0.348151	1.27293	1.15518		0.196158779242781
	29.9337	23.3594	6.57429	6.62732	-0.0530294	1.03744
DES-3	29.6037	23.3618	6.24186	6.62732	-0.385462	1.30628	1.26411		0.326159916861849
	29.5456	23.2074	6.33814	6.62732	-0.289181	1.22195
IFN-γ	CT	CT(GAPDH)	ΔCT	Mean ΔCT	ΔΔCT	2^-G	Mean-Repeat	Mean	Log2
Vehicle-1	23.9699	24.124	-0.154113	-0.286497	0.132384	0.912322	1.04582	1.00749	0.0538722647816738
	23.5258	24.0503	-0.52446	-0.286497	-0.237963	1.17933
Vehicle-2	23.4225	23.8879	-0.465338	-0.286497	-0.178841	1.13197	0.979059		-0.041300671201801
	23.5525	23.5635	-0.0109619	-0.286497	0.275535	0.826144
Vehicle-3	23.733	23.9622	-0.229281	-0.286497	0.0572158	0.961117	0.997593		-0.014245732492247
	23.4929	23.8278	-0.334828	-0.286497	-0.0483311	1.03407
DES-1	23.5015	24.0961	-0.594607	-0.286497	-0.30811	1.23808	1.17993		0.227934917896915
	23.6523	24.1046	-0.452285	-0.286497	-0.165788	1.12178
DES-2	23.0733	23.6317	-0.558453	-0.286497	-0.271956	1.20744	1.16895		0.214449383488416
	22.896	23.3594	-0.463412	-0.286497	-0.176915	1.13046
DES-3	22.7357	23.3618	-0.626098	-0.286497	-0.339601	1.26541	1.21493		0.270100712787123
	22.7013	23.2074	-0.506142	-0.286497	-0.219645	1.16445
TNF-α	CT	CT(GAPDH)	ΔCT	Mean ΔCT	ΔΔCT	2^-G	Mean-Repeat	Mean	Log2
Vehicle-1	23.654	24.124	-0.47002	-0.360547	-0.109473	1.07883	1.13738	1.00757	0.174830866386214
	23.4316	24.0503	-0.618674	-0.360547	-0.258128	1.19593
Vehicle-2	23.3862	23.8879	-0.501673	-0.360547	-0.141126	1.10277	1.00408		-0.00500497627766159
	23.3463	23.5635	-0.217174	-0.360547	0.143372	0.9054
Vehicle-3	23.7546	23.9622	-0.207648	-0.360547	0.152898	0.899442	0.881254		-0.193253420816726
	23.6797	23.8278	-0.14809	-0.360547	0.212456	0.863067
DES-1	23.767	24.0961	-0.329124	-0.360547	0.0314221	0.978455	1.03014		0.0319637640521337
	23.6306	24.1046	-0.474026	-0.360547	-0.11348	1.08183
DES-2	23.1595	23.6317	-0.472251	-0.360547	-0.111704	1.0805	0.970275		-0.054417675567568
	23.2164	23.3594	-0.143033	-0.360547	0.217514	0.860046
DES-3	22.7061	23.3618	-0.655738	-0.360547	-0.295192	1.22705	1.11085		0.140780206549446
	22.8546	23.2074	-0.352809	-0.360547	0.00773741	0.994651
LRP1	CT	CT(GAPDH)	ΔCT	Mean ΔCT	ΔΔCT	2^-G	Mean-Repeat	Mean	Log2
Vehicle-1	26.7306	24.124	2.60651	2.1927	0.413812	0.750637	0.763228	1.08802	-0.51152018467943
	26.6092	24.0503	2.55891	2.1927	0.366208	0.775819
Vehicle-2	25.3151	23.8879	1.42723	2.1927	-0.765476	1.69993	1.69592		0.640360801897051
	24.9975	23.5635	1.43405	2.1927	-0.758651	1.69191
Vehicle-3	26.9423	23.9622	2.98004	2.1927	0.787337	0.579412	0.804916		-0.434796336447652
	25.9772	23.8278	2.14947	2.1927	-0.0432316	1.03042
DES-1	22.3198	24.0961	-1.77628	2.1927	-3.96898	15.6597	16.9575		3.96214893472884
	22.107	24.1046	-1.99755	2.1927	-4.19025	18.2554
DES-2	22.1776	23.6317	-1.45408	2.1927	-3.64679	12.5254	11.8399		3.44387466098814
	22.0726	23.3594	-1.28683	2.1927	-3.47953	11.1543
DES-3	22.0265	23.3618	-1.3353	2.1927	-3.528	11.5354	11.1287		3.35450140276007
	21.9777	23.2074	-1.22978	2.1927	-3.42248	10.7219
STAT3	CT	CT(GAPDH)	ΔCT	Mean ΔCT	ΔΔCT	2^-G	Mean-Repeat	Mean	Log2
Vehicle-1	28.5499	24.124	4.42588	4.88063	-0.454755	1.37055	1.26346	1.0353	0.287327494244553
	28.7213	24.0503	4.67103	4.88063	-0.209604	1.15637
Vehicle-2	28.3355	23.8879	4.44762	4.88063	-0.43301	1.35005	1.03202		-0.00458146443845239
	28.9301	23.5635	5.36665	4.88063	0.486018	0.713993
Vehicle-3	29.2323	23.9622	5.27007	4.88063	0.389439	0.763426	0.810428		-0.35329708223341
	28.9303	23.8278	5.10254	4.88063	0.22191	0.857429
DES-1	25.9987	24.0961	1.90257	4.88063	-2.97806	7.87924	7.58109		2.87235254019121
	26.1207	24.1046	2.01611	4.88063	-2.86452	7.28294
DES-2	25.7412	23.6317	2.10949	4.88063	-2.77114	6.82646	6.15269		2.57116450051369
	25.7862	23.3594	2.42674	4.88063	-2.45389	5.47892
DES-3	26.2233	23.3618	2.86148	4.88063	-2.01915	4.05346	3.7339		1.8506314178625
	26.3165	23.2074	3.10902	4.88063	-1.77161	3.41434
NOD1	CT	CT(GAPDH)	ΔCT	Mean ΔCT	ΔΔCT	2^-G	Mean-Repeat	Mean	Log2
Vehicle-1	28.7704	24.124	4.64638	4.31028	0.336105	0.792177	0.979503	1.01529	-0.0517707353699776
	28.138	24.0503	4.08769	4.31028	-0.222592	1.16683
Vehicle-2	28.0613	23.8879	4.17346	4.31028	-0.136823	1.09948	1.17092		0.205748698812808
	27.5607	23.5635	3.9972	4.31028	-0.313079	1.24236
Vehicle-3	28.2805	23.9622	4.31826	4.31028	0.00798155	0.994483	0.895449		-0.181208625880475
	28.4665	23.8278	4.63869	4.31028	0.328407	0.796415
DES-1	26.9105	24.0961	2.81442	4.31028	-1.49586	2.82032	2.91398		1.52109794900622
	26.8262	24.1046	2.72165	4.31028	-1.58863	3.00763
DES-2	26.2855	23.6317	2.65374	4.31028	-1.65654	3.1526	2.85991		1.49407526639073
	26.3095	23.3594	2.95008	4.31028	-1.3602	2.56721
DES-3	26.7827	23.3618	3.42084	4.31028	-0.889443	1.85246	1.62569		0.679157596100661
	27.0334	23.2074	3.82597	4.31028	-0.484307	1.39891
CAT	CT	CT(GAPDH)	ΔCT	Mean ΔCT	ΔΔCT	2^-G	Mean-Repeat	Mean	Log2
Vehicle-1	22.9233	24.124	-1.20074	-0.970436	-0.230306	1.17308	1.14074	1.00893	0.177142105612552
	22.9314	24.0503	-1.1189	-0.970436	-0.148462	1.10839
Vehicle-2	22.7462	23.8879	-1.14168	-0.970436	-0.171244	1.12603	1.03151		0.0319309840893614
	22.6869	23.5635	-0.876533	-0.970436	0.0939027	0.936985
Vehicle-3	23.1592	23.9622	-0.803026	-0.970436	0.16741	0.89044	0.85454		-0.239602833007479
	23.146	23.8278	-0.681736	-0.970436	0.288699	0.81864
DES-1	23.2477	24.0961	-0.848399	-0.970436	0.122036	0.91889	0.908746		-0.150873635154046
	23.2884	24.1046	-0.81619	-0.970436	0.154246	0.898602
DES-2	22.9986	23.6317	-0.633103	-0.970436	0.337333	0.791503	0.719235		-0.488286358111656
	23.0172	23.3594	-0.342201	-0.970436	0.628234	0.646968
DES-3	22.6281	23.3618	-0.733678	-0.970436	0.236758	0.84865	0.732147		-0.4626164661625
	22.9368	23.2074	-0.270605	-0.970436	0.699831	0.615644
SQLE	CT	CT(GAPDH)	ΔCT	Mean ΔCT	ΔΔCT	2^-G	Mean-Repeat	Mean	Log2
Vehicle-1	23.6814	24.124	-0.442592	-0.59295	0.150358	0.901027	0.888719	1.00928	-0.183521938324071
	23.6477	24.0503	-0.402631	-0.59295	0.190319	0.876412
Vehicle-2	23.0214	23.8879	-0.866468	-0.59295	-0.273518	1.20875	1.04309		0.0475360244493692
	23.1592	23.5635	-0.404289	-0.59295	0.188661	0.877419
Vehicle-3	23.3537	23.9622	-0.608509	-0.59295	-0.0155584	1.01084	1.09602		0.118958931895212
	22.9946	23.8278	-0.833212	-0.59295	-0.240262	1.18121
DES-1	24.8618	24.0961	0.765699	-0.59295	1.35865	0.389947	0.404082		-1.32060273410753
	24.7693	24.1046	0.664729	-0.59295	1.25768	0.418216
DES-2	24.9394	23.6317	1.30766	-0.59295	1.90061	0.267829	0.254342		-1.9884778723826
	24.8202	23.3594	1.46081	-0.59295	2.05376	0.240856
DES-3	24.8657	23.3618	1.50384	-0.59295	2.09679	0.233778	0.224401		-2.16917250148193
	24.8319	23.2074	1.62448	-0.59295	2.21743	0.215024

## Sheet: Figure-3D
IL-6
Groups	OD value1	OD value2	Average	Normalization	Counts	Dilution Factor	Concentration（pg/ml）	Average	T.test
Vehicle1	0.207	0.204	0.2055	0.1475	86.061	2	172.122	174.451	0.0496743
Vehicle2	0.2	0.205	0.2025	0.1445	81.966	2	163.932
Vehicle3	0.209	0.213	0.211	0.153	93.65	2	187.3
DES1	0.222	0.215	0.2185	0.1605	104.168	2	208.336	210.792
DES2	0.216	0.21	0.213	0.155	96.438	2	192.876
DES3	0.228	0.225	0.2265	0.1685	115.582	2	231.164
Concentration(pg/ml)	OD value	Normalization
8000	2.653	2.595
4000	1.74	1.682
2000	1.107	1.049
1000	0.685	0.627
500	0.438	0.38
250	0.322	0.264
125	0.259	0.201
0	0.058	0
A four-parameter Logistic curve was fitted
==========================================
Equation: y = (A - D) / [1 + (x/C)^B] + D
-------------------------------------------------------
A = 8.82797
B = -0.85046
C = 23158.82880
D = 0.07302
r^2 = 0.99974
==========================================
TNF-α
Groups	OD value1	OD value2	Average	Normalization	Counts	Dilution Factor	Concentration（pg/ml）	Average	T.test
Vehicle1	0.052	0.05	0.051	0.038	1.894	2	3.788	3.588	0.0131947
Vehicle2	0.052	0.047	0.0495	0.0365	1.445	2	2.89
Vehicle3	0.054	0.049	0.0515	0.0385	2.043	2	4.086
DES1	0.057	0.054	0.0555	0.0425	3.235	2	6.47	6.56933
DES2	0.06	0.055	0.0575	0.0445	3.83	2	7.66
DES3	0.056	0.052	0.054	0.041	2.789	2	5.578
Concentration(pg/ml)	OD value	Normalization
500	2.725	2.712
250	1.099	1.086
125	0.539	0.526
62.5	0.322	0.309
31.25	0.144	0.131
15.625	0.09	0.077
7.8125	0.063	0.05
0	0.013	0
Quadratic curve regression
===========================================
Equation: y = a + b*x + c*x^2
----------------------------------------------------------
a = 0.01867
b = 0.00333
c = 0.00000
r^2 = 0.99923
========================================
========================================
IL-1β
Groups	OD value1	OD value2	Average	Normalization	Counts	Dilution Factor	Concentration（pg/ml）	Average	T.test
Vehicle1	0.163	0.159	0.161	0.11	10.355	2	20.71	20.162	0.170939
Vehicle2	0.161	0.16	0.1605	0.1095	10.251	2	20.502
Vehicle3	0.156	0.159	0.1575	0.1065	9.637	2	19.274
DES1	0.168	0.166	0.167	0.116	11.632	2	23.264	21.7733
DES2	0.162	0.165	0.1635	0.1125	10.88	2	21.76
DES3	0.159	0.161	0.16	0.109	10.148	2	20.296
Concentration(pg/ml)	OD value	Normalization
2000	2.014	1.963
1000	1.145	1.094
500	1.047	0.996
250	0.671	0.62
125	0.342	0.291
62.5	0.26	0.209
31.25	0.232	0.181
0	0.051	0
A four-parameter Logistic curve was fitted
================================================
Equation: y = (A - D) / [1 + (x/C)^B] + D
------------------------------------------------------------------
A = 40.62525
B = -0.60712
C = 282218.94742
D = 0.02782
r^2 = 0.99526
==============================================
IFN-γ
Groups	OD value1	OD value2	Average	Normalization	Counts	Dilution Factor	Concentration（pg/ml）	Average	T.test
Vehicle1	0.113	0.116	0.1145	0.0665	14.587	2	29.174	29.014	0.0458103
Vehicle2	0.122	0.117	0.1195	0.0715	15.805	2	31.61
Vehicle3	0.11	0.107	0.1085	0.0605	13.129	2	26.258
DES1	0.121	0.124	0.1225	0.0745	16.537	2	33.074	33.97
DES2	0.122	0.124	0.123	0.075	16.659	2	33.318
DES3	0.129	0.126	0.1275	0.0795	17.759	2	35.518
Concentration(pg/ml)	OD value	Normalization
2000	3.03	2.982
1000	1.925	1.877
500	1.455	1.407
250	0.994	0.946
125	0.416	0.368
62.5	0.242	0.194
31.25	0.239	0.191
0	0.048	0
Cubic curve regression
================================================
Equation: y = a + b*x + c*x^2 + d*x^3
------------------------------------------------------------------
a = 0.00587
b = 0.00420
c = -0.00000
d = 0.00000
r^2 = 0.99622
=================================

## Sheet: Figure-3E
ROS	1	2	3	4	5	6	Average
Vehicle	114244	115799	114303	121848	121276	113512	116830
DES (10μM)	109591	113432	110918	112596	111672	112159	111728
Relative ROS	1	2	3	4	5	6	Average	T.test	Sig
Vehicle	0.977862	0.991172	0.978367	1.04295	1.03805	0.971597	1
DES (10μM)	0.938035	0.970912	0.949394	0.963757	0.955848	0.960016	0.956327	0.0104916	*

## Sheet: Figure-3F
FPKM
	Vehicle	DES(5μM)	Foldchange
RORC	2.30926	3.43906	1.48924
	Vehicle	DESl(10μM)
RORC	2.30926	3.18079	1.37741
RT-qPCR
RORC	CT	CT(GAPDH)	ΔCT	Mean ΔCT	ΔΔCT	2^-G	Mean	T.test	Sig
Vehicle-1	29.2271	21.6079	7.61921	7.75421	-0.134999	1.09809	1.09038	0.00186271	**
	29.1812	21.5416	7.63962	7.75421	-0.114588	1.08267
Vehicle-2	28.9361	21.3774	7.55867	7.75421	-0.195542	1.14515	1.04587
	28.9831	21.1497	7.8334	7.75421	0.0791849	0.946592
Vehicle-3	29.1702	21.2693	7.90086	7.75421	0.146648	0.903347	0.881166
	29.1258	21.1523	7.97351	7.75421	0.219297	0.858984
DES-1(5μM)	27.4606	22.5207	4.9399	7.75421	-2.81431	7.03384	6.61396
	27.6264	22.5031	5.12332	7.75421	-2.63089	6.19408
DES-2(5μM)	27.1181	21.8253	5.29274	7.75421	-2.46148	5.5078	4.89337
	27.3457	21.6887	5.65696	7.75421	-2.09726	4.27895
DES-3(5μM)	27.164	22.2061	4.95792	7.75421	-2.79629	6.94652	7.30711
	27.0112	22.1958	4.81542	7.75421	-2.9388	7.66771
RORC	CT	CT(GAPDH)	ΔCT	Mean ΔCT	ΔΔCT	2^-G	Mean	T.test	Sig
Vehicle-1	29.2271	21.6079	7.61921	7.75421	-0.134999	1.09809	1.09038	0.000190197	**
	29.1812	21.5416	7.63962	7.75421	-0.114588	1.08267
Vehicle-2	28.9361	21.3774	7.55867	7.75421	-0.195542	1.14515	1.04587
	28.9831	21.1497	7.8334	7.75421	0.0791849	0.946592
Vehicle-3	29.1702	21.2693	7.90086	7.75421	0.146648	0.903347	0.881166
	29.1258	21.1523	7.97351	7.75421	0.219297	0.858984
DES-1(10μM)	26.4065	21.7806	4.62593	7.75421	-3.12828	8.74391	8.65371
	26.4082	21.7522	4.65601	7.75421	-3.0982	8.56352
DES-2(10μM)	26.4527	21.4513	5.00139	7.75421	-2.75283	6.74036	6.88726
	26.3792	21.4394	4.93984	7.75421	-2.81438	7.03415
DES-3(10μM)	26.4238	21.7046	4.71911	7.75421	-3.0351	8.19701	7.89087
	26.39	21.5588	4.83112	7.75421	-2.9231	7.58472

## Sheet: Figure-3H
	Vehicle1	Vehicle2	Vehicle3	Average	DES1	DES2	DES3	Average	T.test	Sig
RORγ	18516.3	18012.4	11316	15948.2	23041.3	19622.1	24251.2	22304.9
GAPDH	21969.2	26395.8	21434	23266.4	21679.5	19726.1	25241.3	22215.6
Normalization	0.84283	0.682394	0.527946		1.06282	0.994725	0.960776		0.0282852	*
