# Supplementary material for: Desmosterol: A natural product derived from macroalgae modulates inflammatory response and oxidative stress pathways in intestinal epithelial cells
Source: Front Immunol. 2023 Jan 4;13:1101643. doi: 10.3389/fimmu.2022.1101643 (PMC9845693; doi:10.3389/fimmu.2022.1101643)
Supplement: Supplementary file 2 [file DataSheet_1.zip › Raw data of Figures/Supplementary Figures.xlsx]

## Sheet: Supplementary Figure 2B
Description (Gene Ontology)	(-)Log10(P value)
DES(5μM)/Vehicle>1.5 foldchange was defined upregualation enrichment
regulation of cell growth	8.85
positive regulation of cell migration	8.24
enzyme-linked receptor protein signaling pathway	6.91
inflammatory response	6.35
cellular component morphogenesis	6.27
response to hormone	6.18
regulation of GTPase activity	6.07
biological process involved in symbiotic interaction	6.06
DES(5μM)/Vehicle<0.83 foldchange was defined downregualation enrichment
DNA metabolic process	-11.27
positive regulation of cell death	-9.27
response to oxidative stress	-9.09
DNA replication	-8.89
cellular response to toxic substance	-8.72
mitochondrial transport	-8.12
apoptotic signaling pathway	-7.72
regulation of cellular response to stress	-6.53

## Sheet: Supplementary Figure 2C
Description (KEGG Pathway)	Enrichment	P value	Count
DES(5μM)/Vehicle>1.5 foldchange was defined upregualation enrichment
Proteoglycans in cancer	8.56	2.75423e-09	22
Human papillomavirus infection	6.57	2.69153e-07	25
Apelin signaling pathway	5.35	4.46684e-06	14
Thyroid hormone signaling pathway	5.32	4.7863e-06	13
Insulin signaling pathway	4.73	1.86209e-05	13
Glucagon signaling pathway	3.72	0.000190546	10
Lipid and atherosclerosis	3.29	0.000512861	14
Lysine degradation	3.21	0.000616595	7
Type II diabetes mellitus	3.2	0.000630957	6
Cushing syndrome	3	0.001	11
Axon guidance	2.95	0.00112202	12
Regulation of actin cytoskeleton	2.75	0.00177828	13
Sphingolipid signaling pathway	2.74	0.0018197	9
Arrhythmogenic right ventricular cardiomyopathy	2.69	0.00204174	7
DES(5μM)/Vehicle<0.83 foldchange was defined downregualation enrichment
Steroid biosynthesis	4.54	2.88403e-05	8
Cytokine-cytokine receptor interaction	3.85	0.000141254	38
Proteasome	3.66	0.000218776	11
Epithelial cell signaling in Helicobacter pylori infection	3.6	0.000251189	14
Biosynthesis of cofactors	3.49	0.000323594	23
Cell cycle	3.43	0.000371535	20
Glutathione metabolism	3.38	0.000416869	12
IL-17 signaling pathway	3.2	0.000630957	16
Glyoxylate and dicarboxylate metabolism	3.14	0.000724436	8
Salmonella infection	3.01	0.000977237	31
MAPK signaling pathway	2.96	0.00109648	35
Peroxisome	2.88	0.00131826	14
Nucleotide metabolism	2.73	0.00186209	14
Pertussis	2.72	0.00190546	13
Cysteine and methionine metabolism	2.66	0.00218776	10
