# Supplementary material for: Desmosterol: A natural product derived from macroalgae modulates inflammatory response and oxidative stress pathways in intestinal epithelial cells
Source: Front Immunol. 2023 Jan 4;13:1101643. doi: 10.3389/fimmu.2022.1101643 (PMC9845693; doi:10.3389/fimmu.2022.1101643)
Supplement: Supplementary file 2 [file DataSheet_1.zip › Raw data of Figures/Supplementary Tables.xlsx]

## Sheet: Table S1
Table S1 Differentially expressed genes between DES(10μM) and vehicle groups
Gene Symbol	Log2fc	P value	(-)Log10(P value)
LOC102167943	1.34828	0.048953	1.31022
LOC110261307	1.60286	0.0452806	1.34409
LOC106507039	1.60286	0.0452806	1.34409
LOC100737316	1.1548	0.0444493	1.35214
CDHR4	1.00725	0.0443348	1.35326
FAM221B	2.42228	0.0443061	1.35354
MEI1	2.42228	0.0443061	1.35354
SLC8A2	2.42228	0.0443061	1.35354
LOC106510640	2.42228	0.0443061	1.35354
FAM174B	2.42228	0.0443061	1.35354
LOC110262175	2.42228	0.0443061	1.35354
LOC110256300	2.42228	0.0443061	1.35354
C4H8orf89	1.22589	0.0439575	1.35697
LOC110255546	1.22589	0.0439575	1.35697
LOC106508312	3.10036	0.0433314	1.3632
LOC102166063	3.10036	0.0433314	1.3632
LOC102158473	3.10036	0.0433314	1.3632
LOC100157433	3.10036	0.0433314	1.3632
LOC106509644	3.10036	0.0433314	1.3632
LOC100153854	3.10036	0.0433314	1.3632
LOC110260293	2.10036	0.0419754	1.37701
OTOF	1.01289	0.0388023	1.41114
C1QL3	1.01289	0.0388023	1.41114
LOC110262028	1.90771	0.0384743	1.41483
LOC110256340	1.90771	0.0384743	1.41483
LOC106505786	1.90771	0.0384743	1.41483
CPEB1	1.30199	0.0370978	1.43065
LOC106506836	1.77843	0.0347041	1.45962
SDR42E2	1.68532	0.0310526	1.5079
ICA1L	1.38986	0.0306351	1.51378
LOC102159510	1.10036	0.0294307	1.5312
LOC110257458	1.54093	0.0276789	1.55785
LOC110260249	2.55979	0.0267805	1.57218
TNFRSF13C	2.55979	0.0267805	1.57218
LOC110260746	2.21583	0.0264707	1.57723
DACT3	2.21583	0.0264707	1.57723
LOC110261744	2.21583	0.0264707	1.57723
LOC110256057	1.2579	0.0251301	1.59981
RIBC1	1.2579	0.0251301	1.59981
BCL7B	1.49267	0.0246357	1.60844
LOC110257936	1.49267	0.0246357	1.60844
LOC106504715	3.27028	0.0246349	1.60845
LOC106505309	3.27028	0.0246349	1.60845
LOC106506084	3.27028	0.0246349	1.60845
FAM83C	3.27028	0.0246349	1.60845
LOC106510029	3.27028	0.0246349	1.60845
LOC110260629	1.32275	0.0211185	1.67534
RSPO1	1.32275	0.0211185	1.67534
KLHDC7A	1.42228	0.0195301	1.70929
LOC110255210	1.42228	0.0195301	1.70929
ZCWPW1	1.61493	0.0191693	1.71739
LOC110261039	1.61493	0.0191693	1.71739
HFM1	1.14218	0.0175335	1.75613
CDKL5	1.55979	0.0173117	1.76166
E2F8	1.03896	0.0168426	1.77359
PYROXD2	1.06719	0.0165779	1.78047
ESR2	2.32275	0.016576	1.78052
ACER2	2.10036	0.0161862	1.79086
EML6	2.10036	0.0161862	1.79086
LOC110261368	1.94835	0.0153481	1.81395
FAM171B	1.94835	0.0153481	1.81395
LOC110255174	1.47887	0.0140563	1.85213
LENEP	3.42228	0.0139512	1.85539
LOC110261065	3.42228	0.0139512	1.85539
LOC110259341	1.2472	0.013932	1.85599
LOC106505926	1.68532	0.0131976	1.87951
RRH	1.13598	0.0125613	1.90096
MYBPC3	1.23786	0.0124967	1.9032
SAXO2	1.23786	0.0124967	1.9032
CCDC87	1.62392	0.0120982	1.91728
LOC100737660	1.30681	0.0114183	1.9424
CHAD	1.42228	0.0114183	1.9424
CYP2C42	1.22964	0.0112329	1.94951
LOC102159166	1.57429	0.0110484	1.9567
LOC110260998	2.18782	0.0103994	1.98299
ZNF19	2.42228	0.0103193	1.98635
AKAP5	2.42228	0.0103193	1.98635
SNTB1	1.293	0.0103064	1.98689
SLC5A1	1.17075	0.00971496	2.01256
RASGRP4	1.00725	0.00937491	2.02803
FER1L6	1.28093	0.00931543	2.0308
CCDC96	1.75243	0.00903825	2.04392
LOC106504317	1.20998	0.00826295	2.08286
WDR93	1.16449	0.00795583	2.09931
LOC102161858	3.55979	0.00788025	2.10346
LOC106507685	3.55979	0.00788025	2.10346
PTRH2	3.55979	0.00788025	2.10346
LOC102167161	3.55979	0.00788025	2.10346
TTN	1.63087	0.00778622	2.10867
KIAA0319	1.19989	0.00680446	2.16721
SGTB	1.00218	0.00672001	2.17263
LOC106510193	2.27028	0.00664724	2.17736
ANXA13	1.15925	0.00657299	2.18224
LOC110259832	1.90771	0.00644454	2.19081
LOC102158679	1.24475	0.00631843	2.19939
LOC100623096	2.90771	0.00572059	2.24256
LOC110260761	1.05596	0.00570193	2.24398
PLS1	1.1915	0.00564883	2.24804
LOC102165892	1.2316	0.00525818	2.27916
LOC100516649	1.18782	0.00516186	2.28719
SLC6A20	1.27869	0.00481764	2.31717
LOC110256581	1.59512	0.00474403	2.32385
MMP9	1.02636	0.00474306	2.32394
TIGD4	1.12589	0.00459709	2.33752
PCDH1	1.05971	0.00444726	2.35191
LOC110255603	1.42228	0.00408027	2.38931
COL5A2	1.15282	0.00398251	2.39984
LOC102162214	2.60286	0.00394482	2.40397
ZNF366	1.73779	0.00381958	2.41798
S1PR2	1.10036	0.00377352	2.42325
POU4F1	1.08018	0.00364911	2.43781
SPRY1	1.38576	0.00349787	2.4562
NMNAT2	1.14766	0.00312085	2.50573
TM6SF1	1.46293	0.00297647	2.5263
LOC100526059	1.46293	0.00297647	2.5263
TNFAIP8L2	2.03896	0.00285251	2.54477
RHEBL1	2.03896	0.00285251	2.54477
ADCY4	1.20727	0.00269915	2.56877
GLYATL2	1.42228	0.00259342	2.58613
TTC29	2.68532	0.0024261	2.61509
VASH2	1.16853	0.00232077	2.63437
HSPA2	1.64468	0.0022933	2.63954
IL22RA1	1.47887	0.00203931	2.69052
LOC106504776	1.10036	0.00195203	2.70951
LOC106510322	1.90771	0.00188854	2.72387
LOC110260373	1.16264	0.00187015	2.72812
MACC1	2.23786	0.00182283	2.73925
LOC110259674	1.02636	0.00176917	2.75223
SAMD10	2.42228	0.00169524	2.77077
IFFO2	1.42228	0.00169143	2.77175
LOC102160003	1.04024	0.00158609	2.79967
EFNB2	1.21225	0.00149312	2.82591
LOC110256388	2.76332	0.00148807	2.82738
LOC102161741	1.28256	0.00130803	2.88338
MPZL3	1.15347	0.00125741	2.90052
MAP1A	1.82282	0.00125538	2.90122
ST14	3.18782	0.00118753	2.92535
LOC102167963	2.00725	0.000877812	3.0566
LOC110257255	2.00725	0.000877812	3.0566
HOXA9	4.00725	0.000794618	3.09984
RNASEL	3.27028	0.000700954	3.15431
KANSL1L	1.05381	0.000630012	3.20065
WNK3	1.72485	0.000610301	3.21446
POU2F1	1.05596	0.000547773	3.2614
KIAA1671	1.16594	0.000517672	3.28595
TRIM59	1.06719	0.000472556	3.32555
LOC100621701	2.14475	0.000273436	3.56314
LOC110258246	1.19797	0.000216041	3.66546
FOSB	1.1343	0.000215249	3.66706
LOC110257720	1.87295	0.000148835	3.82729
LOC110259518	1.47475	0.000134138	3.87245
CORIN	3.03896	0.000126105	3.89927
RNFT2	1.0401	0.000115076	3.93902
IZUMO1	1.59068	0.000115065	3.93906
PHKA2	1.2428	9.56e-05	4.01954
TTL	1.0052	9.39e-05	4.02733
LAMC2	1.00284	8.05e-05	4.0942
SLX4	1.10036	7.18e-05	4.14388
LOC102166678	1.17732	5.7e-05	4.24413
LOC102160748	1.23571	5.49e-05	4.26043
FBXO32	1.03852	5.26e-05	4.27901
LOC110262128	2.68532	5.25e-05	4.27984
LOC110259870	4.42228	4.58e-05	4.33913
SENP5	1.07256	4.01e-05	4.39686
LOC110255692	2.46293	3.27e-05	4.48545
FLVCR1	1.05002	2.38e-05	4.62342
FAM161B	1.21583	2.19e-05	4.65956
MYO19	1.01789	1.75e-05	4.75696
ZSCAN29	1.12664	1.44e-05	4.84164
PAIP2B	1.12112	1.29e-05	4.88941
ZBTB37	1.04264	1.1e-05	4.95861
RNF24	1.09209	1.09e-05	4.96257
CUX2	1.02159	7.86e-06	5.10458
AAK1	1.04982	7.81e-06	5.10735
KRAS	1.10036	6.9e-06	5.16115
CCDC142	1.90771	5.38e-06	5.26922
BMPR2	1.11436	4.07e-06	5.39041
LOC110259265	1.07141	3.97e-06	5.40121
CBL	1.25448	3.79e-06	5.42136
MGAM2	1.02293	3.7e-06	5.4318
TSTD2	1.11301	3.53e-06	5.45223
MAML1	1.08799	3.14e-06	5.50307
TBC1D2B	1.46773	3.06e-06	5.51428
LOC100739561	1.47433	3.02e-06	5.51999
PDPR	1.04046	2.89e-06	5.5391
NFATC3	1.10556	2.36e-06	5.62709
PHC3	1.0863	2.12e-06	5.67366
ANKFY1	1.1548	1.07e-06	5.97062
LOC110259107	4.8008	9.08e-07	6.04191
LOX	1.11338	7.68e-07	6.11464
KIAA1211	1.13827	7.23e-07	6.14086
RALGAPA2	1.08517	4.42e-07	6.35458
UBE4A	1.19055	3.51e-07	6.45469
LOC110257570	1.22634	1.95e-07	6.70997
SCUBE3	1.63434	1.94e-07	6.7122
LOC102164606	1.28242	1.94e-07	6.7122
WNK1	1.13755	1.18e-07	6.92812
SLC39A10	1.3949	9.97e-08	7.0013
PAPSS2	1.13496	9.65e-08	7.01547
LOC100736825	1.71849	8e-08	7.09691
IL13RA1	1.24466	4.29e-08	7.36754
MYO9A	1.27392	2.57e-08	7.59007
ELMSAN1	1.31477	2.3e-08	7.63827
LOC106508382	1.86366	1.99e-08	7.70115
NFAT5	1.26698	1.75e-08	7.75696
CLOCK	1.43062	1.66e-08	7.77989
PRKAR2A	1.39346	1.19e-08	7.92445
YEATS2	1.29372	6.48e-09	8.18842
ABCA1	1.22875	5.62e-09	8.25026
GNAQ	1.60483	5.03e-09	8.29843
RAPH1	1.2954	3.98e-09	8.40012
SELENOI	1.81656	3.44e-09	8.46344
KIF13B	1.64925	2.49e-09	8.6038
PPARA	2.13849	1.71e-09	8.767
TEAD1	1.35694	9.7e-10	9.01323
KLF13	1.88653	7.29e-10	9.13727
PRDM2	1.52796	2e-10	9.69897
MAGI3	1.5018	1.9e-10	9.72125
LOC110260610	1.77173	1.09e-10	9.96257
ABCG1	1.5303	1.56e-11	10.8069
NCOA3	1.59798	1.07e-11	10.9706
MAP1B	1.49865	2.42e-12	11.6162
KIAA0754	1.77011	4.48e-15	14.3487
TET1	2.22199	5.7e-18	17.2441
RAB26	-1.29196	0.048953	1.31022
LOC106504487	-1.29196	0.048953	1.31022
HERC6	-1.29196	0.048953	1.31022
LOC110258215	-1.09229	0.0443348	1.35326
LOC102158302	-2.22157	0.0443061	1.35354
LOC106510071	-2.22157	0.0443061	1.35354
ARHGEF26	-2.22157	0.0443061	1.35354
BICDL1	-2.22157	0.0443061	1.35354
ELOVL3	-2.22157	0.0443061	1.35354
LOC102157656	-2.22157	0.0443061	1.35354
LOC110259892	-1.02893	0.0438256	1.35827
BTBD18	-2.89964	0.0433314	1.3632
LOC110260609	-2.89964	0.0433314	1.3632
SOCS2	-2.89964	0.0433314	1.3632
LOC110261003	-2.89964	0.0433314	1.3632
LOC106507368	-2.89964	0.0433314	1.3632
PSTPIP1	-2.89964	0.0433314	1.3632
LOC106504956	-2.89964	0.0433314	1.3632
LOC110255764	-2.89964	0.0433314	1.3632
LOC110257438	-2.89964	0.0433314	1.3632
LOC106507022	-2.89964	0.0433314	1.3632
LOC102159419	-1.89964	0.0419754	1.37701
LOC110256054	-1.89964	0.0419754	1.37701
TPPP	-1.89964	0.0419754	1.37701
COL9A3	-1.89964	0.0419754	1.37701
LOC102160389	-1.02163	0.0384848	1.41471
SLC26A10	-1.707	0.0384743	1.41483
MACROD2	-1.707	0.0384743	1.41483
LOC110257759	-1.12204	0.0383018	1.41678
LOC102161115	-1.35908	0.0348449	1.45786
LOC106506983	-1.35908	0.0348449	1.45786
LOC110259457	-1.57772	0.0347041	1.45962
LOC110261023	-1.57772	0.0347041	1.45962
LOC102161380	-1.48461	0.0310526	1.5079
SYNGR3	-1.31468	0.0306351	1.51378
LOC106504367	-1.31468	0.0306351	1.51378
LOC106505265	-1.31468	0.0306351	1.51378
GOLGA7B	-1.00927	0.0300003	1.52287
GPBAR1	-1.12204	0.0299068	1.52423
LOC106509343	-1.17266	0.0285161	1.54491
LOC110261487	-1.17266	0.0285161	1.54491
PRSS53	-1.48461	0.0276789	1.55785
RGN	-1.48461	0.0276789	1.55785
LOC110260228	-2.35908	0.0267805	1.57218
LRRC71	-2.35908	0.0267805	1.57218
DCDC2B	-2.35908	0.0267805	1.57218
TNFRSF19	-2.35908	0.0267805	1.57218
SLC25A35	-2.35908	0.0267805	1.57218
SERPIND1	-2.35908	0.0267805	1.57218
TBR1	-2.35908	0.0267805	1.57218
LOC102165752	-2.35908	0.0267805	1.57218
CROCC2	-1.17975	0.0259426	1.58599
DUOX1	-1.80653	0.0250426	1.60132
LOC102166710	-1.80653	0.0250426	1.60132
ASIC3	-1.42321	0.0246357	1.60844
LOC110259172	-1.42321	0.0246357	1.60844
GNA15	-3.06957	0.0246349	1.60845
LOC106510170	-3.06957	0.0246349	1.60845
LOC110255669	-3.06957	0.0246349	1.60845
NOS2	-3.06957	0.0246349	1.60845
CA11	-1.09758	0.0233933	1.63091
AUNIP	-1.66518	0.0231566	1.63533
BEST4	-1.2436	0.0222191	1.65327
ARHGEF37	-1.37357	0.0219259	1.65904
LOC110256024	-1.37357	0.0219259	1.65904
LOC102164631	-1.03089	0.0187995	1.72585
FAM163A	-1.20221	0.0175335	1.75613
LOC102157484	-1.29819	0.0174197	1.75896
ZNF630	-1.29819	0.0174197	1.75896
PPM1N	-1.48461	0.0173117	1.76166
LOC106505782	-1.02517	0.0168426	1.77359
AMY2	-1.89964	0.0161862	1.79086
LOC100524282	-1.89964	0.0161862	1.79086
CKB	-1.89964	0.0161862	1.79086
FAM83E	-2.48461	0.0160841	1.7936
TSPAN5	-2.48461	0.0160841	1.7936
B3GNT6	-2.48461	0.0160841	1.7936
LOC110255443	-2.48461	0.0160841	1.7936
LOC110255960	-2.48461	0.0160841	1.7936
PRRG2	-1.74764	0.0153481	1.81395
HOXD1	-1.06191	0.0148663	1.8278
LOC110257240	-1.707	0.0143062	1.84448
LOC110260093	-1.38507	0.0140563	1.85213
HORMAD1	-3.22157	0.0139512	1.85539
TRNAE-UUC_18	-3.22157	0.0139512	1.85539
GUCA1B	-3.22157	0.0139512	1.85539
FAM25A	-3.22157	0.0139512	1.85539
LOC110257432	-3.22157	0.0139512	1.85539
ITGB1BP2	-3.22157	0.0139512	1.85539
N4BP3	-1.01512	0.013628	1.86557
GLP2R	-1.3471	0.0126641	1.89742
LOC102158889	-1.32849	0.0124967	1.9032
ALDH3A1	-1.30174	0.0112329	1.94951
LOC110261084	-1.98711	0.0103994	1.98299
CUNH21orf58	-1.98711	0.0103994	1.98299
IGSF6	-2.22157	0.0103193	1.98635
LOC110256638	-2.22157	0.0103193	1.98635
GDPD3	-1.89964	0.0101133	1.99511
LOC102159118	-1.82564	0.0101133	1.99511
C8H4orf33	-1.89964	0.0101133	1.99511
TIAM2	-1.4357	0.0100683	1.99704
AKR1D1	-1.06314	0.0098652	2.00589
LOC102168147	-1.77411	0.00962572	2.01657
LOC102165042	-2.60008	0.00961124	2.01722
PRR36	-2.60008	0.00961124	2.01722
SLC10A5	-1.07652	0.00957164	2.01901
WNT11	-1.36913	0.00931543	2.0308
LOC100627270	-1.12204	0.00921389	2.03556
MAPK15	-1.12204	0.00921389	2.03556
TP53I3	-1.2572	0.00913405	2.03934
LOC100512656	-1.09604	0.00868047	2.06146
MIR9816	-1.09604	0.00868047	2.06146
FAM105A	-1.35908	0.00834208	2.07873
SHCBP1L	-3.35908	0.00788025	2.10346
GRM2	-3.35908	0.00788025	2.10346
GIPR	-1.53707	0.00778622	2.10867
A3GALT2	-1.48461	0.00718023	2.14386
LOC110256307	-1.48461	0.00718023	2.14386
HAGHL	-1.01154	0.00699046	2.15549
LRRC74B	-1.40866	0.00691861	2.15998
SLC24A3	-1.40866	0.00691861	2.15998
TMOD4	-2.06957	0.00664724	2.17736
LOC110257600	-2.06957	0.00664724	2.17736
LMNTD1	-1.97003	0.00662995	2.17849
GRK4	-1.14065	0.00657299	2.18224
HIPK4	-2.31468	0.00639309	2.19429
BPI	-2.31468	0.00639309	2.19429
LOC106507308	-1.27161	0.00631843	2.19939
EXOG	-1.19243	0.00619366	2.20805
LOC106508922	-1.65453	0.00582377	2.2348
RUNDC3A	-1.65453	0.00582377	2.2348
LOC100516355	-1.25328	0.00575891	2.23966
MIRLET7D	-1.32591	0.00526378	2.2787
SPIC	-1.22157	0.00480939	2.31791
LOC106507497	-1.48461	0.00474403	2.32385
EXOC3L1	-1.48461	0.00474403	2.32385
LOC110261090	-1.48461	0.00474403	2.32385
LOC110260940	-3.48461	0.00444385	2.35224
LOC102160805	-1.08606	0.00444333	2.35229
KRTCAP3	-1.28431	0.00441553	2.35502
LOC110259335	-1.20777	0.00440653	2.3559
XKR6	-1.20777	0.00440653	2.3559
CA5A	-2.14757	0.00423033	2.37363
C12H17orf50	-1.08022	0.00409127	2.38814
LOC110261227	-2.40214	0.00394482	2.40397
TMEM45B	-2.40214	0.00394482	2.40397
NT5M	-1.01212	0.00352053	2.45339
LOC106505197	-2.80653	0.00339444	2.46923
LOC100517502	-1.03004	0.00290926	2.53622
LOC100626731	-1.00398	0.00282469	2.54903
LOC106504796	-1.52113	0.00277966	2.55601
CDO1	-2.22157	0.00268219	2.57151
RNF182	-1.48461	0.00259342	2.58613
DBP	-1.62211	0.00254585	2.59417
HSPB7	-1.56949	0.00242152	2.61591
LOC110260611	-1.31468	0.00206394	2.6853
LOC110256926	-1.04012	0.00201	2.69681
PPP1R27	-2.89964	0.00200946	2.69692
LOC110261500	-1.80653	0.00188854	2.72387
AMT	-2.01512	0.00188767	2.72407
NKX2-5	-2.01512	0.00188767	2.72407
LOC102166195	-2.16268	0.00182283	2.73925
TREH	-1.63661	0.00157061	2.80393
ZNF750	-3.707	0.00141036	2.85067
LOC110256070	-3.707	0.00141036	2.85067
CYSLTR2	-1.77411	0.00127928	2.89303
LOC100153925	-1.0593	0.00118487	2.92633
IL1R2	-2.22157	0.00117769	2.92897
DEGS2	-1.20221	0.00112145	2.95022
LRRC61	-1.11687	0.000919812	3.0363
PROC	-1.13313	0.000902423	3.04459
TICAM2	-1.48461	0.000899245	3.04612
CDC6	-1.37095	0.000896798	3.04731
IGFALS	-1.74764	0.000878105	3.05645
DNAH17	-1.707	0.000820646	3.08584
LOC110255886	-3.80653	0.000794618	3.09984
GPER1	-2.27816	0.000758987	3.11977
SASH3	-2.27816	0.000758987	3.11977
CRACR2B	-1.859	0.000608709	3.21559
LOC110260307	-1.859	0.000608709	3.21559
LOC106506809	-1.79776	0.000602715	3.21989
EIF4EBP3	-1.03715	0.000600879	3.22121
UCP2	-1.74095	0.000591283	3.2282
LOC110255861	-1.39845	0.00051059	3.29193
LOC110259827	-2.3326	0.000488104	3.31149
LOC100519856	-1.12204	0.000476955	3.32152
SPSB2	-1.03919	0.0004331	3.36341
LOC102167165	-1.93917	0.000287197	3.54182
ATP6V1E2	-1.24478	0.000269446	3.56953
CENPP	-1.55861	0.000267908	3.57201
GGT1	-1.00359	0.000258682	3.58723
CPLX1	-3.98711	0.000252789	3.59724
LOC100521485	-1.20221	0.000224833	3.64814
LOC110259840	-1.61236	0.000206754	3.68455
LOC100155374	-1.89964	0.000205848	3.68645
TMEM265	-1.04532	0.000199486	3.70009
SMPD5	-2.31468	0.000150641	3.82206
SOD3	-1.43016	0.000127341	3.89503
C3H2orf74	-3.42321	8.47e-05	4.07212
F10	-1.89964	5.92e-05	4.22768
DHCR24	-1.11	5.47e-05	4.26201
CCDC36	-3.48461	5e-05	4.30103
LOC100157987	-3.48461	5e-05	4.30103
FAM159B	-2.22157	3.79e-05	4.42136
LOC106506689	-1.5198	3.75e-05	4.42597
LOC110257572	-1.1951	2.02e-05	4.69465
LOC110258440	-1.35163	9.21e-06	5.03574
BICDL2	-2.25328	9.16e-06	5.0381
RN5-8S	-1.15784	1.09e-06	5.96257
LOC102158335	-1.00608	9.2e-07	6.03621
LDLR	-1.07014	7.85e-07	6.10513
INSIG1	-1.55814	2.59e-07	6.5867
LOC102158401	-1.07164	2.04e-07	6.69037
LOC102163816	-1.11406	6.13e-08	7.21254
LOC110258600	-1.20644	1.95e-08	7.70997
LOC110258214	-1.28943	8.71e-09	8.05998
RN18S	-1.33705	1.42e-10	9.84771

## Sheet: Table S2
Table S2 Functional enrichment analysis of Gene Ontology
Gene Symbol	Vehicle	DES(10μM)	DES(10μM)/Vehicle>1.5foldchange		Gene Symbol	Vehicle	DES(10μM)	DES(10μM)/Vehicle<0.83foldchange
LOC102166504	0.0533082	0.104772	1.9654		LOC100125545	10.5215	7.5862	0.721017
IGF2R	23.1522	43.3779	1.8736		PSMB1	193.882	158.557	0.817803
TAGAP	0.118035	0.202461	1.71526		MPC1	6.19477	4.74359	0.765742
LOC100521937	0.0126751	0.0271763	2.14408		SFT2D1	49.3138	36.1988	0.73405
LOC110259908	0.0293888	0.0630118	2.14408		LOC110259852	0.236055	0.136263	0.577251
SYNE1	1.62575	2.78085	1.7105		LOC106506356	0.167663	0.138891	0.828393
PLEKHG1	0.472615	0.898173	1.90043		MRPL18	59.5357	45.7548	0.768526
LOC106508817	0.0276341	0.0493747	1.78673		ACAT2	16.7058	9.60987	0.57524
ZC3H12D	0.0244154	0.117784	4.82417		DYNLT1	79.5694	63.0714	0.792659
SHPRH	2.89851	4.37391	1.50902		ZDHHC14	0.448949	0.367397	0.81835
UTRN	3.45743	6.59217	1.90667		LOC100153697	0.505974	0.417249	0.824645
HIVEP2	1.39197	2.473	1.77662		LOC110259923	0.0736958	0.0395024	0.536019
PDE7B	0.0044886	0.0096239	2.14408		TFB1M	6.0088	4.63378	0.771167
LOC106508854	0.0533821	0.114455	2.14408		TIAM2	0.0870019	0.0321619	0.369668
LOC110260188	0.471874	0.82625	1.751		MTRF1L	4.29494	3.55542	0.827817
LOC110260246	0.0257203	0.0433292	1.68463		LOC106508814	2.17893	1.10856	0.508764
PHF3	9.85712	16.0198	1.6252		LOC106508815	2.47911	1.84883	0.745766
KCNQ5	4.5029	6.81276	1.51297		SF3B5	134.627	108.941	0.809203
CFAP206	0.251316	0.455943	1.81422		ADAT2	2.82525	2.24782	0.795616
MDN1	4.64452	7.91029	1.70315		AIG1	1.58887	1.31156	0.825469
GJA10	0.100758	0.216032	2.14408		ABRACL	53.1235	41.6902	0.784779
BACH2	0.18776	0.305954	1.6295		LOC106506526	0.804968	0.485413	0.603022
LOC110260365	0.205375	0.316495	1.54106		RPS12	5964.38	4846.34	0.812547
UFL1	11.3507	17.4268	1.53531		ENPP3	0.0883296	0.0631285	0.714692
ASCC3	10.4675	17.1368	1.63715		HINT3	11.7229	9.15453	0.78091
LOC110260404	0.0184227	0.0691246	3.75213		LOC110256655	0.6826	0.526877	0.771868
CRYBG1	4.81117	7.7677	1.61452		ANKRD6	0.0129813	0.00695821	0.536019
LOC110260430	0.316687	0.572908	1.80906		LOC106508897	0.138483	0.0927869	0.670024
LOC106508918	0.00458896	0.00983909	2.14408		NDUFAF4	21.7663	15.6636	0.719628
REV3L	4.8916	7.43405	1.51976		LOC102167874	2.31923	1.62656	0.701333
WISP3	0.0944104	0.146195	1.5485		LOC106508920	3.1304	1.58601	0.506648
LOC106508925	0.0690481	0.111033	1.60806		LOC106508922	0.928116	0.294808	0.317641
DOPEY1	1.5272	2.80862	1.83906		RWDD1	48.9117	38.9594	0.796525
ELOVL4	0.859039	1.52834	1.77913		BCKDHB	5.29867	3.96483	0.748268
COL12A1	2.10055	3.3034	1.57264		HMGN3	39.9976	29.9517	0.748836
CD109	7.68189	11.5494	1.50346		C1H18orf32	84.7582	66.2663	0.781828
SETBP1	0.631555	1.13698	1.80029		CFAP53	0.0405381	0.0144861	0.357346
MYO5B	1.12299	1.76383	1.57066		SKA1	2.94579	1.5083	0.512018
MEX3C	31.5333	50.2994	1.59512		LOC106506676	0.177746	0.0866137	0.48729
CCDC68	0.0763987	0.300308	3.93081		LOC110256982	5.22441	3.73385	0.714692
WDR7	2.84944	4.35393	1.52799		RAB27B	0.269372	0.159587	0.592442
HERC1	3.20211	5.12028	1.59903		ANKDD1A	0.0793554	0.05317	0.670024
LOC100152206	0.312382	0.547995	1.75424		LOC100737265	0.189392	0.0676786	0.357346
FAM81A	1.46025	2.34816	1.60806		PIF1	0.903202	0.59455	0.658269
ADAM10	7.94546	15.0721	1.89694		PCLAF	10.0058	7.13871	0.71346
CGNL1	0.434154	0.748012	1.72292		SNX22	0.821507	0.666466	0.811272
MNS1	1.41899	2.61252	1.84111		FAM96A	36.4825	27.8366	0.763011
RFX7	5.5253	9.04609	1.63721		FBXL22	0.57408	0.398223	0.693672
PRTG	2.04749	3.38816	1.65479		LOC110260967	1.61379	0.926812	0.574306
TMOD3	8.77367	14.9893	1.70844		RPS27L	134.033	105.558	0.787547
USP50	0.120299	0.25793	2.14408		LACTB	12.7626	9.59183	0.751555
ATP8B4	0.106117	0.177469	1.67238		LOC100520817	5.69647	3.55307	0.623731
GATM	0.378012	0.567341	1.50085		GTF2A2	38.1548	29.5004	0.773176
PPIP5K1	2.78574	4.44379	1.59519		GCNT3	0.0327487	0.0234053	0.714692
MAP1A	0.0521405	0.184459	3.53773		LOC102160652	4.47894	3.52522	0.787066
TUBGCP4	1.41669	2.60624	1.83967		PIGBOS1	19.2378	15.3146	0.796068
ZSCAN29	1.24144	2.71067	2.18349		LYSMD2	6.3678	5.24356	0.82345
TTBK2	2.10516	3.28366	1.55982		FAM227B	0.387611	0.237448	0.612593
STARD9	0.01767	0.0416745	2.35848		DUT	50.6523	39.2619	0.775126
ZNF106	3.9857	6.56099	1.64614		SHF	3.23635	2.15444	0.665701
MAPKBP1	2.23003	3.63831	1.63151		DUOX1	0.168404	0.0481428	0.285877
MGA	3.75087	6.40763	1.70831		SORD	4.00852	2.97505	0.74218
ITPKA	0.0143088	0.0306791	2.14408		B2M	60.6267	43.1079	0.711037
INO80	4.37099	7.40597	1.69434		B2M_1	99.8748	75.8651	0.759602
DLL4	0.0324399	0.0521652	1.60806		SERF2	537.999	368.528	0.684996
IVD	9.33483	15.1273	1.62052		TGM5	2.04388	1.61567	0.790493
EIF2AK4	6.55839	10.9415	1.66832		HAUS2	22.2822	17.1896	0.771447
LOC110259514	0.0971498	0.312445	3.21611		SPTBN5	0.0769382	0.047752	0.620654
AQR	5.34154	8.03462	1.50418		JMJD7	11.2734	8.07188	0.716011
IGF1R	4.69899	7.96639	1.69534		EXD1	0.157559	0.0985303	0.625356
LOC110261474	0.0343252	0.0735958	2.14408		CHAC1	42.6665	34.5794	0.810457
LOC106509035	0.133457	0.429213	3.21611		SPINT1	0.394189	0.301847	0.765742
MEF2A	11.4683	21.2239	1.85066		GCHFR	19.0379	13.5651	0.712533
LRRK1	5.01088	7.64353	1.52539		DISP2	0.707373	0.552759	0.781426
KLF13	3.10045	11.4637	3.69744		RASGRP1	0.156833	0.1289	0.821896
TJP1	11.4791	18.8808	1.6448		SCG5	1.60521	0.976695	0.608454
ZNF236	1.73551	2.8483	1.64119		PGPEP1L	0.335611	0.249853	0.744471
LOC106509046	0.488556	0.753466	1.54223		CERS3	0.0620912	0.0416026	0.670024
CNDP1	0.0589712	0.153533	2.60352		GABRB3	0.0936159	0.0334533	0.357346
BCL2	0.146059	0.274016	1.87607		FBXO15	0.256437	0.168	0.655135
PHLPP1	0.197202	0.391496	1.98526		SERPINB2	3.32007	1.82525	0.549763
ATP8B1	1.83879	2.93895	1.59831		PMAIP1	37.8699	28.5956	0.755101
DENND4A	2.06816	4.09762	1.98129		CCBE1	0.0576525	0.0353176	0.612593
DIS3L	3.47796	5.28855	1.52059		SEC11C	73.3779	53.4833	0.728874
CALML4	0.182554	0.391411	2.14408		ALPK2	0.0504611	0.0216385	0.428815
MYO9A	1.52497	3.68766	2.41818		TIPIN	2.63623	2.14887	0.81513
LOC110262104	0.963086	1.50177	1.55933		SNAPC5	3.43886	2.67992	0.779305
NIN	3.60269	5.91309	1.6413		LCTL	0.311064	0.166736	0.536019
LOC102162767	0.021367	0.0458124	2.14408		C1H15orf61	4.05418	3.12385	0.770528
PTGER2	0.110354	0.167596	1.51872		ANP32A	29.5954	24.183	0.817121
ERO1A	9.29531	15.7709	1.69666		RPLP1	4424.38	3366.11	0.760809
LOC110262208	0.0576953	0.432961	7.50427		NR2E3	0.0313095	0.013426	0.428815
LOC110262207	0.181759	0.535844	2.94811		LOC100627175	0.115013	0.0513742	0.446683
LOC110262214	0.173266	0.650115	3.75213		LOC100627270	3.2444	1.49062	0.459445
TOMM20L	0.25893	0.49965	1.92967		FKBP3	119.696	95.7185	0.799677
LOC102167425	0.681688	1.11121	1.63009		LOC102723301	1.38059	0.211436	0.153148
LOC110255392	0.10746	0.181031	1.68463		LRR1	2.08026	1.60076	0.7695
ESR2	0.0268557	0.134355	5.00285		RPL36AL	318.994	238.003	0.746104
SYNE2	0.704611	1.13214	1.60676		POLE2	2.12953	1.3429	0.630611
CDKN2B	1.38105	2.35961	1.70856		LOC102159522	0.987723	0.705918	0.714692
MLLT3	0.323437	0.582518	1.80102		ATP5S	8.17915	5.58983	0.683424
ACER2	0.132346	0.567518	4.28815		LOC110262144	0.312024	0.0836254	0.26801
DENND4C	2.05077	3.29775	1.60806		TXNDC16	0.101329	0.0482793	0.476461
TTC39B	0.480965	0.787742	1.63784		PSMC6	105.872	86.9324	0.821107
MPDZ	1.49401	2.31697	1.55084		BMP4	3.15399	2.23848	0.709729
KDM4C	1.76801	2.86141	1.61843		LOC106509117	0.0335454	0.017981	0.536019
KIAA2026	0.916754	1.46827	1.6016		PELI2	1.30304	1.02507	0.786676
CD274	0.0183771	0.0295514	1.60806		C1H14orf105	3.27166	2.28952	0.699803
GLIS3	5.11343	8.40355	1.64343		LOC102165044	0.255694	0.131981	0.516167
DOCK8	0.217542	0.41201	1.89393		TIMM9	67.4688	55.8095	0.82719
C1H9orf85	1.4677	2.29804	1.56574		LOC110262272	4.01687	1.9875	0.494787
TRPM6	0.366671	0.594801	1.62216		MNAT1	6.93647	5.44716	0.785292
VPS13A	1.39777	2.28489	1.63467		TRMT5	2.22112	1.72214	0.775349
GNAQ	4.3642	13.2742	3.0416		LOC110255403	8.67679	7.16243	0.825469
RUSC2	0.130661	0.233457	1.78673		ISG20	1.85791	0.970341	0.522275
FAM221B	0.0337387	0.180846	5.36019		MRPS11	15.9561	11.4362	0.716734
LOC110255880	0.084827	0.151563	1.78673		MRPL46	15.7493	12.4563	0.790909
TSTD2	2.50453	5.41722	2.16297		WDR89	3.04968	2.46967	0.809813
TRIM14	0.541671	0.881791	1.62791		CAAP1	2.81282	2.33127	0.828803
INVS	3.19814	4.84723	1.51564		ELAVL2	0.22078	0.128204	0.580687
ABCA1	20.8488	48.8621	2.34364		P14ARF	37.8402	28.3235	0.748503
LOC110256066	1.02997	1.61148	1.5646		LOC100737553	32.379	21.9511	0.677941
LOC110256217	0.0857424	0.176178	2.05474		SH3GL2	0.904362	0.686736	0.75936
LOC110259713	0.284735	0.508745	1.78673		NFIB	1.66593	1.21189	0.727455
SCAI	0.791287	1.29918	1.64186		GLDC	0.0862298	0.0462208	0.536019
LOC106509263	0.248331	0.46374	1.86742		LOC110256886	0.156495	0.0559228	0.357346
TTC16	0.0898518	0.173384	1.92967		FXN	6.48767	5.14382	0.792862
MIR219B	5.29697	12.0669	2.27808		FAM189A2	0.188892	0.0899998	0.476461
SETX	3.03179	4.7297	1.56004		ABHD17B	4.89852	3.75976	0.767529
STKLD1	0.164114	0.369467	2.25128		LOC102162974	0.149444	0.0534034	0.357346
LOC110259205	0.162626	0.313815	1.92967		CA9	0.847991	0.56149	0.662141
SCT	0.0565513	0.0909378	1.60806		TPM2	2.70157	2.20758	0.817148
MUC6	0.0180018	0.027018	1.50085		CREB3	27.4582	21.5203	0.78375
MUC2	0.0034462	0.0147778	4.28815		HINT2	7.00412	4.24833	0.606548
LOC110259220	0.166832	0.286161	1.71526		TMEM8B	0.64611	0.523025	0.809498
LRP5	1.63982	2.73211	1.6661		CLTA	47.5414	38.0639	0.800648
ACY3	0.229286	0.351148	1.53148		MELK	1.93646	1.56232	0.806792
LOC110259234	1.32677	2.13352	1.60806		POLR1E	7.90812	6.48096	0.819533
CCDC87	0.0810171	0.249704	3.08211		EXOSC3	5.70111	4.54913	0.797938
CST6	0.15471	0.414638	2.6801		SHB	2.82397	1.76062	0.623455
LOC100511545	0.0464453	0.124478	2.6801		TDRD7	0.953372	0.786193	0.824645
KCNK7	0.200627	0.430159	2.14408		XPA	1.67104	1.36362	0.816029
TMEM262	0.217259	0.931639	4.28815		SEC61B	174.206	136.36	0.782749
PYGM	0.0344066	0.0737703	2.14408		NR4A3	0.182575	0.0824117	0.451385
LOC106509317	1.49914	2.25	1.50085		MRPL50	4.10367	3.30505	0.805389
FERMT3	0.114993	0.205461	1.78673		LOC100739365	4.82661	3.71026	0.76871
ZBTB3	0.433086	0.785713	1.81422		FAM206A	11.5627	8.47301	0.732786
AHNAK	42.5349	68.2764	1.60518		EPB41L4B	0.502007	0.358781	0.714692
LOC106509334	1.38612	2.22897	1.60806		TXN	73.0541	58.6785	0.803219
SYT7	0.00935704	0.0401244	4.28815		PTGR1	31.0393	25.2792	0.814425
CPSF7	8.35292	13.4944	1.61553		GNG10	83.0226	66.7733	0.804278
PGA5	0.0454026	0.340714	7.50427		UGCG	2.14127	1.66279	0.776541
SLC15A3	0.542723	1.024	1.88679		SLC31A2	1.09613	0.652827	0.595577
GLYATL2	0.358105	0.959757	2.6801		CDC26	3.77645	3.01169	0.797492
LDHB	4.82314	7.35995	1.52596		HDHD3	3.45875	2.72766	0.788626
LOC110259265	11.6806	24.5465	2.10148		ALAD	21.9976	17.5829	0.799308
MYBPC3	0.190169	0.448512	2.35848		LOC106509240	0.263594	0.169549	0.643223
CKAP5	11.3146	17.0272	1.50489		TMEM268	1.71184	1.24317	0.726219
LARGE2	0.166273	0.267376	1.60806		C5	0.0910945	0.0325523	0.357346
CRY2	1.48985	2.34557	1.57436		TTLL11	0.0249857	0.0133928	0.536019
LOC110259679	0.303733	0.463373	1.52559		GPR21	0.0226582	0.00809681	0.357346
ELF5	0.0358249	0.0768114	2.14408		WDR38	3.84893	3.13688	0.815
NAV2	0.0123432	0.0264647	2.14408		RPL35	2606.33	2107.99	0.808795
E2F8	0.315341	0.647943	2.05474		RABEPK	14.0697	11.5433	0.820437
LOC100523888	0.0933192	0.300125	3.21611		SLC2A8	5.41195	3.5406	0.654218
PIK3C2A	6.21575	12.138	1.95278		RPL12	2607.84	2130.43	0.816931
TEAD1	2.67031	6.83977	2.56142		STXBP1	2.48095	1.99852	0.805543
LOC102164222	0.0701955	0.175589	2.50142		CFAP157	2.05888	1.16491	0.565798
WNT9A	0.184073	0.318768	1.73175		TOR2A	3.83574	2.24294	0.584748
TSSK6	0.135324	0.362682	2.6801		SH2D3C	0.528021	0.320767	0.607488
UPF1	13.3978	22.3342	1.667		FPGS	3.57217	2.65594	0.74351
TMEM59L	0.296947	0.541176	1.82247		ENG	0.559361	0.449742	0.804029
C2H19orf44	1.14271	1.71705	1.50261		DPM2	54.3262	43.9474	0.808954
LOC100739101	0.576156	0.967669	1.67953		C1H9orf16	13.1841	7.41449	0.562381
LOC110259333	0.248712	0.399943	1.60806		TRUB2	9.56206	6.90273	0.721887
BEST2	0.0650696	0.104636	1.60806		COQ4	24.1491	18.8115	0.778974
LOC110259339	3.2285	6.29286	1.94916		WDR34	18.4717	13.4918	0.7304
LOC100738906	0.552846	0.950319	1.71896		ZDHHC12	17.7074	13.379	0.755559
S1PR2	0.983075	2.10779	2.14408		PHYHD1	1.54495	1.27983	0.828393
LOC110259341	0.181589	0.431057	2.3738		SH3GLB2	21.7417	14.9449	0.687387
CCDC151	0.0483007	0.0776703	1.60806		MIGA2	6.91982	4.78178	0.691027
C3	85.7196	131.758	1.53708		IER5L	18.1236	12.8909	0.711276
PSPN	0.343515	0.535653	1.55933		NTMT1	42.5935	27.8872	0.654729
RFX2	0.818112	1.30838	1.59927		PTGES	649.227	520.219	0.801291
PTPRS	0.686833	1.16174	1.69144		LOC102163670	0.315494	0.186912	0.592442
ATCAY	0.0234034	0.0501787	2.14408		FAM78A	0.192584	0.151402	0.786161
MATK	0.431149	0.734096	1.70265		PLPP7	2.87929	1.67197	0.580687
NFIC	6.86837	10.7299	1.56222		UCK1	26.5353	19.9159	0.750542
LOC110259374	0.14745	0.300337	2.03687		NTNG2	0.314449	0.147482	0.469017
LOC110259375	1.42916	3.06423	2.14408		GTF3C5	15.0099	12.1082	0.806682
CBARP	2.32378	3.6653	1.5773		LOC110256505	20.8078	17.0357	0.818714
LOC102166382	1.74717	2.80955	1.60806		SURF2	35.6381	28.5223	0.800331
MAML1	2.88939	6.14221	2.12578		REXO4	23.379	18.6585	0.798084
NSD1	0.0938463	0.157472	1.67797		SLC2A6	0.356014	0.286245	0.804029
ARL10	2.1288	3.22101	1.51307		LOC102160100	1.59445	1.20657	0.756733
LOC102158524	0.586405	0.967151	1.64929		WDR5	16.0603	13.1189	0.816851
JMY	3.07159	5.85219	1.90526		PSMD13	82.5428	62.8868	0.761869
RASA1	3.95608	6.3912	1.61554		IFITM3	11.9363	9.39296	0.786922
FAM172A	0.833359	1.28561	1.54269		LOC100626247	2.77716	1.8507	0.666402
LOC110259691	0.0861319	0.153894	1.78673		LOC102166195	0.205739	0.0459501	0.223341
LNPEP	1.50947	2.66936	1.76841		PTDSS2	21.7198	15.3567	0.707035
LOC106509513	0.0472342	0.0759553	1.60806		RNH1	142.593	116.738	0.818677
DCP2	1.05915	1.65799	1.5654		HRAS	35.7441	22.981	0.64293
APC	3.53112	6.18298	1.751		IRF7	4.67563	3.35135	0.71677
LOC110259451	0.0719154	0.13047	1.81422		DEAF1	68.9159	51.673	0.749797
LOX	15.5238	33.5862	2.16352		TMEM80	44.8883	31.9231	0.711166
LOC106509548	0.0704623	0.151077	2.14408		TALDO1	310.611	256.544	0.825932
LOC110259466	0.0372776	0.199815	5.36019		RPLP2	2469.1	1652.69	0.669349
IL5	0.146905	0.409468	2.7873		PNPLA2	30.718	24.5041	0.797712
AFF4	11.764	18.195	1.54667		CRACR2B	0.645651	0.177985	0.275667
CDKL3	0.0375926	0.161203	4.28815		POLR2L	9.6687	7.52025	0.777794
LOC106507324	0.235599	0.378857	1.60806		TSPAN4	6.08787	4.84614	0.796033
LOC110259485	0.78572	1.52626	1.9425		LOC102159969	0.211937	0.0649155	0.306297
FAM13B	6.01126	9.05415	1.5062		MUC5B	0.453765	0.293831	0.64754
KDM3B	7.16934	11.3027	1.57653		TOLLIP	132.424	108.766	0.821346
EGR1	7.0502	13.5634	1.92383		BRSK2	6.81519	5.34664	0.784518
ANKHD1	7.80798	13.3532	1.7102		MOB2	30.6362	22.5029	0.734521
LOC100621701	0.0165058	0.0729911	4.42216		DUSP8	16.0561	12.5081	0.779026
LOC110259515	0.215993	0.414866	1.92074		CTSD	140.053	116.024	0.828432
PCDHB6	1.77128	2.75971	1.55803		MRPL23	16.1632	12.3146	0.761889
LOC100737316	0.159119	0.354285	2.22654		CD81	104.673	85.292	0.814843
LOC100624174	0.670926	1.31592	1.96134		TSSC4	47.6426	34.6867	0.728062
LOC100737660	0.138779	0.343329	2.47393		TRPM5	0.0503902	0.0270101	0.536019
LOC110259518	0.567533	1.57738	2.77936		CDKN1C	1.88237	1.48195	0.787278
PCDH1	0.266506	0.555536	2.08452		PHLDA2	234.391	158.132	0.674651
LOC110259671	0.104447	0.19595	1.87607		CARS	23.1452	19.1486	0.827327
SH3RF2	0.517203	0.838454	1.62113		LOC100627067	2.3387	1.64236	0.702253
PLAC8L1	0.012294	0.0658984	5.36019		LOC102158193	3.02622	2.40859	0.795907
PPP2R2B	0.032391	0.0631352	1.94916		LOC102159152	0.460289	0.164482	0.357346
AFAP1L1	0.0417398	0.13424	3.21611		LOC106509286	1.03556	0.462567	0.446683
CSF1R	0.0689881	0.118333	1.71526		NADSYN1	10.009	8.10435	0.809709
LOC110259674	1.68336	3.42879	2.03687		FADD	24.4212	20.0767	0.822103
LOC106507337	0.125266	0.290962	2.32275		ANO1	0.301257	0.189321	0.628436
LOC110259828	0.638203	1.07695	1.68747		ORAOV1	19.8158	14.7828	0.746012
LOC110259832	0.0186524	0.0699862	3.75213		LOC100738812	0.0559861	0.0342967	0.612593
LOC110259834	0.0272906	0.0438848	1.60806		LOC102162815	0.228941	0.153396	0.670024
ZNF12	1.6945	2.70928	1.59887		CHKA	6.45827	3.74076	0.579221
LOC102160627	0.0397096	0.0798191	2.01007		NDUFS8	53.28	41.2977	0.775107
LOC106509641	0.126405	0.948578	7.50427		UNC93B1	17.1899	13.6337	0.793123
LOC110259868	0.0884233	0.189586	2.14408		NUDT8	6.8045	5.06966	0.745046
LOC110259870	0.0320197	0.686527	21.4408		LOC100525027	2.0555	1.51897	0.738978
ZCWPW1	0.0988643	0.302818	3.06297		NDUFV1	81.2342	61.6563	0.758994
FBXO24	0.0787236	0.126592	1.60806		LOC100739163	341.829	236.534	0.691964
UPK3B	0.20583	0.394032	1.91435		LOC100739508	18.9682	13.2143	0.696656
HIP1	14.9845	24.5058	1.63541		CDK2AP2	93.3753	73.5313	0.787481
POM121C	6.92273	10.5348	1.52177		TMEM134	6.41823	3.59433	0.56002
BCL7B	0.236799	0.666377	2.8141		RPS6KB2	16.1236	12.571	0.779664
LOC102161858	0.0557856	0.657847	11.7924		CARNS1	0.0971619	0.0595207	0.612593
SRCAP	7.98886	14.227	1.78085		CLCF1	12.3488	10.0507	0.813903
ITGAL	1.08194	1.67666	1.54968		POLD4	107.487	77.9366	0.72508
SEPT1	0.630831	1.01441	1.60806		SPTBN2	0.372313	0.274104	0.736219
ATP2A1	0.116032	0.179676	1.5485		CTSF	11.274	8.93641	0.792659
KIAA0556	1.91702	3.06512	1.59889		PELI3	1.59878	1.32442	0.828393
LOC102164703	0.798348	1.78304	2.23341		CD248	0.760158	0.430096	0.565798
SDR42E2	0.0723568	0.232708	3.21611		YIF1A	31.1375	23.1927	0.744848
PDZD9	0.426777	0.669942	1.56977		CNIH2	9.56345	7.55765	0.790264
ERI2	0.294212	0.512535	1.74206		LOC106509302	0.0743957	0.015951	0.214408
SMG1	7.61842	12.2089	1.60255		GAL3ST3	1.23487	0.872047	0.706184
MKL2	3.0975	4.8276	1.55855		BANF1	162.52	130.454	0.802693
LOC102160708	0.366512	0.78583	2.14408		DRAP1	74.737	61.7543	0.826289
PPL	4.16673	6.34769	1.52342		C2H11orf68	21.702	17.2999	0.797157
CREBBP	10.5841	16.1343	1.52439		CCDC85B	18.2014	11.7876	0.647624
DNASE1	3.13421	5.09419	1.62535		FIBP	44.7118	34.203	0.764967
SLX4	0.838861	1.79858	2.14408		CFL1	392.552	312.491	0.796049
LOC110260091	0.167597	0.269505	1.60806		SNX32	0.643081	0.406573	0.632228
NLRC3	0.55746	0.865819	1.55315		SSSCA1	13.6935	10	0.730276
LOC106509712	0.142855	0.255243	1.78673		LOC102163816	82.0915	37.9257	0.461993
LOC106509717	0.0493726	0.145556	2.94811		TIGD3	0.747855	0.415711	0.555872
CLDN9	0.0330209	0.0707994	2.14408		SPDYC	0.150218	0.10065	0.670024
PAQR4	1.29944	2.39467	1.84284		FAU	268.637	179.54	0.668337
SRRM2	35.2105	54.3633	1.54395		ZNHIT2	9.78392	5.51254	0.563429
ABCA3	1.76655	2.70668	1.53218		SAC3D1	10.8579	5.52468	0.508818
RPL3L	0.123734	0.232132	1.87607		SNX15	4.75193	3.58812	0.755088
CCDC78	0.299919	0.678773	2.26319		LOC106509313	0.283525	0.101317	0.357346
WFIKKN1	0.194284	0.302953	1.55933		ARL2	39.2446	26.4133	0.673041
NME4	0.0450168	0.0723896	1.60806		PPP2R5B	9.95405	8.06051	0.809772
ECM2	0.0158683	0.0340228	2.14408		LOC110259240	0.739015	0.586266	0.793308
WNK2	0.017026	0.0608417	3.57346		PRDX5	45.0748	30.04	0.666448
TTL	4.41812	8.86815	2.00722		TRMT112	80.1009	57.1144	0.71303
ANAPC1	3.69166	5.58122	1.51185		ESRRA	28.1229	22.6958	0.807019
LOC110260116	1.79562	2.76407	1.53934		CATSPERZ	0.63929	0.35757	0.559324
LOC110259967	0.010024	0.0322384	3.21611		BAD	20.5897	13.2438	0.643223
NEURL3	0.0179762	0.0385423	2.14408		PPP1R14B	367.617	262.267	0.713424
LOC106509759	0.277167	1.08949	3.93081		FKBP2	35.8684	25.0655	0.698818
TMEM131	14.5193	22.3227	1.53745		VEGFB	30.5784	23.0516	0.753853
CCDC142	0.209616	0.786509	3.75213		TRPT1	2.00174	1.17681	0.587892
ALMS1	1.70881	3.01118	1.76215		DNAJC4	18.5536	12.1981	0.657451
PAIP2B	1.04256	2.26772	2.17515		NUDT22	8.31407	6.36643	0.765742
MXD1	1.07052	1.66929	1.55933		MACROD1	5.13399	4.12788	0.804029
LOC102163904	0.0634429	0.113355	1.78673		LOC100522725	237.895	188.261	0.791362
AAK1	1.58368	3.27866	2.07028		C2H11orf95	15.2655	12.3918	0.811756
SPRED2	3.74379	5.8107	1.55209		PLA2G16	4.23653	3.35692	0.792376
LOC106508312	0.0417868	0.358376	8.57631		SLC3A2	256.767	203.784	0.793655
LOC102166164	0.138354	0.593282	4.28815		LOC100627892	81.33	62.7477	0.771519
REL	5.07033	7.88762	1.55564		WDR74	28.2695	21.4709	0.759506
PPP4R3B	21.0247	35.9468	1.70974		POLR2G	94.6666	66.7854	0.70548
EML6	0.0236724	0.101511	4.28815		GNG3	13.8308	9.8094	0.709245
SPTBN1	4.23285	6.78246	1.60234		LRRN4CL	4.26353	3.19603	0.749621
EPAS1	59.9835	109.096	1.81877		UBXN1	61.2459	47.4998	0.775558
HEATR5B	4.2188	6.49293	1.53905		LOC100621476	17.5733	11.3272	0.644566
BIRC6	5.02561	8.8029	1.75161		METTL12	7.34092	3.98116	0.542325
SRD5A2	0.0230494	0.148259	6.43223		C2H11orf98	34.9375	27.9464	0.799896
CAPN14	0.0146479	0.0314063	2.14408		B3GAT3	17.6973	14.6691	0.828888
ABHD1	0.0747055	0.280305	3.75213		EML3	50.3139	40.9461	0.813813
OTOF	0.131797	0.26596	2.01795		EEF1G	1053.1	854.874	0.811772
SELENOI	1.65169	5.81794	3.52241		LOC106509330	1.15158	0.767416	0.666402
ASXL2	2.45962	3.82413	1.55477		LOC100739565	0.168924	0.105638	0.625356
NCOA1	1.69615	3.01443	1.77722		FEN1	13.9756	11.0775	0.792635
ITSN2	2.36657	3.75968	1.58866		TMEM258	145.701	103.579	0.710903
ATAD2B	1.78333	3.4011	1.90716		LRRC10B	2.02578	1.53609	0.758271
LOC110260048	0.0201224	0.0647159	3.21611		SDHAF2	39.2387	27.1591	0.692152
APOB	0.303241	0.507947	1.67506		MRPL16	37.1313	27.7011	0.746029
GEN1	0.51147	0.972818	1.902		LOC106509343	1.48384	0.658232	0.443602
LOC106509920	0.103588	0.157322	1.51872		LOC100515186	0.362334	0.0971089	0.26801
TPO	0.0261302	0.0560253	2.14408		BTBD18	0.144042	0.0193023	0.134005
ALKAL2	0.0784239	0.117703	1.50085		SELENOH	196.468	119.894	0.61025
LOC110260196	4.69505	8.37265	1.78329		YPEL4	0.587734	0.298456	0.507808
ADGRB1	0.0389552	0.0626421	1.60806		TIMM10	28.27	19.6828	0.696242
ADCY8	0.011714	0.0753474	6.43223		P2RX3	0.065081	0.0418616	0.643223
LOC106509954	0.0116845	0.0187894	1.60806		MTCH2	40.9245	33.3871	0.815821
LOC106509961	0.246644	0.462721	1.87607		C1QTNF4	0.274631	0.164872	0.600341
FER1L6	0.121331	0.294829	2.42995		C2H11orf49	0.141091	0.0907532	0.643223
ANXA13	0.536726	1.19873	2.23341		HARBI1	2.15316	1.72307	0.800254
FBXO32	6.19907	12.7336	2.05412		PEX16	23.9028	17.5983	0.736244
LOC110260226	0.0669696	0.215382	3.21611		CD82	1.63074	1.21846	0.747178
LOC106509976	0.250758	0.430116	1.71526		LOC102168147	0.741127	0.216686	0.292374
SNTB1	0.153551	0.376256	2.45037		LRRC4C	0.208791	0.171166	0.819794
LOC110260236	0.0545455	0.136441	2.50142		LOC106507997	0.719822	0.360116	0.500285
LOC106510002	0.17027	0.33286	1.95489		COMMD9	36.5413	29.9811	0.820473
RIMS2	1.7726	2.80672	1.58339		LOC102163604	0.563223	0.271708	0.482417
LOC110260424	0.0764512	0.245876	3.21611		PAMR1	4.36889	3.40627	0.779664
FZD6	3.19013	6.25023	1.95924		LOC102162727	0.19461	0.151077	0.776304
UBR5	13.4954	21.0145	1.55717		ELP4	2.43978	1.77525	0.727628
LOC110260249	0.0260385	0.153528	5.89621		LOC106509395	0.190567	0.029185	0.153148
RGS22	0.0882549	0.15138	1.71526		HTATIP2	22.1669	17.1588	0.77407
VPS13B	1.57673	2.72207	1.7264		IGSF22	0.466573	0.382494	0.819794
TRIQK	0.482289	0.830944	1.72292		LDHC	0.453333	0.212621	0.469017
LOC110260261	14.1551	22.5608	1.59383		SAA3	190.886	136.913	0.71725
CHMP4C	0.163156	0.388689	2.38231		TPH1	0.0478025	0.0256231	0.536019
C4H8orf89	0.210675	0.492768	2.33899		LOC106509404	0.0801993	0.025793	0.321611
NCOA2	3.93539	6.2226	1.58119		KCNJ11	0.976022	0.708287	0.725687
C4H8orf46	0.229084	0.36838	1.60806		RPS13	1417.35	1099.48	0.775729
ADHFE1	0.187087	0.315172	1.68463		INSC	0.110705	0.0712081	0.643223
LOC110260293	0.0380166	0.163021	4.28815		PSMA1	124.669	100.9	0.809341
LOC110260483	0.108102	0.173833	1.60806		PTH	0.200969	0.107723	0.536019
PRKDC	3.53507	5.65924	1.60089		DKK3	1.7705	1.28718	0.727014
LOC106510093	0.0204654	0.0658192	3.21611		GALNT18	0.663651	0.344254	0.518728
GPR161	5.14627	8.39667	1.6316		ADM	119.693	93.8103	0.783759
POU2F1	0.4169	0.866778	2.0791		LOC106509420	0.211566	0.0504014	0.238231
LOC106510106	0.0446518	0.0861631	1.92967		C2H1orf35	19.0327	14.4413	0.758762
F11R	31.6398	48.0259	1.5179		MRPL55	134.775	86.6901	0.643223
CASQ1	0.525435	0.876223	1.66762		LOC102165042	0.4153	0.068495	0.164929
LOC100157711	0.464065	0.771119	1.66166		LOC100525099	1.89861	1.12545	0.592774
TTC24	0.0304424	0.0489531	1.60806		TRIM7	2.2877	1.55589	0.68011
MEX3A	2.3908	3.73431	1.56195		LOC102164181	0.104154	0.074438	0.714692
ASH1L	6.78415	12.2221	1.80157		LPAR2	0.156419	0.0958214	0.612593
HCN3	0.655296	1.16108	1.77184		PBX4	1.89493	1.03733	0.547424
LOC106510137	0.741576	1.70357	2.29722		NDUFA13	99.4606	69.1416	0.695165
MUC1	0.124891	0.200832	1.60806		NR2C2AP	9.26971	7.51254	0.81044
LENEP	0.0314761	0.337436	10.7204		TMEM161A	18.4715	14.9482	0.809257
SNX27	4.69595	8.1886	1.74376		COPE	92.1728	74.2373	0.805415
CGN	0.0316192	0.0564951	1.78673		CERS1	0.796324	0.613589	0.770528
TNFAIP8L2	0.107475	0.441666	4.10948		GDF1	0.838767	0.471004	0.561544
ARNT	20.3698	33.7674	1.65772		C2H19orf60	29.7705	22.5283	0.756733
LOC110260327	0.119288	0.191823	1.60806		UBA52	621.757	468.161	0.752965
LOC100154181	0.34403	0.860565	2.50142		FKBP8	106.728	82.8346	0.776125
GNRHR2	0.138411	0.222573	1.60806		SSBP4	5.30095	4.04957	0.763933
LOC100624559	1.85644	2.97189	1.60086		GDF15	105.839	81.2265	0.767452
NOTCH2	12.8852	20.6941	1.60603		LOC110259320	0.618553	0.331556	0.536019
LOC106508382	1.14801	4.17795	3.63929		LOC106507303	0.279723	0.199916	0.714692
LOC102165891	0.0869035	0.186328	2.14408		LOC106507302	0.450472	0.257559	0.571754
VANGL1	4.5109	6.7858	1.50431		LOC110259319	0.122238	0.0655218	0.536019
LOC102157897	0.207531	0.400466	1.92967		CCDC124	38.768	28.6959	0.740196
PTPN22	0.0309162	0.0662867	2.14408		RPL18A	385.756	290.64	0.75343
MAGI3	1.31188	3.7152	2.83197		FAM129C	0.509767	0.402676	0.789923
LOC102167065	1.01817	1.81919	1.78673		PGLS	28.5816	21.1171	0.738837
CELSR2	0.0770336	0.126627	1.64379		MVB12A	67.1586	52.1932	0.777164
SLC25A24	17.8413	29.3135	1.64302		MRPL34	17.1084	12.9943	0.759525
LOC110260370	0.00719977	0.0231553	3.21611		ANKLE1	0.257429	0.203349	0.789923
LOC106508363	0.0283261	0.0455499	1.60806		BABAM1	41.7398	32.1057	0.769187
LOC110260373	0.391678	0.876836	2.23867		NR2F6	31.2853	20.7982	0.664793
LOC106507457	0.0117735	0.0252434	2.14408		OCEL1	9.81906	7.47636	0.761412
KIAA1107	1.01284	1.65231	1.63136		HAUS8	4.39	2.96457	0.6753
TGFBR3	0.944906	1.56636	1.65769		SMIM7	45.3063	36.4498	0.804519
HFM1	0.110936	0.244852	2.20714		LOC110259619	1.29646	0.833914	0.643223
LOC102161056	0.0156737	0.0588099	3.75213		ILVBL	16.5313	13.1594	0.796028
LOC100155195	0.017246	0.0369767	2.14408		NDUFB7	116.115	85.9853	0.740517
CPT1B	0.312352	0.481352	1.54106		DNAJB1	30.6007	24.3982	0.79731
LOC110260610	0.917718	3.13368	3.41464		LOC110259335	1.68246	0.728402	0.432939
PPARA	1.1092	4.8838	4.40301		C2H19orf67	1.35288	1.02061	0.754397
LOC110260616	0.16231	0.464007	2.85877		MISP3	30.1464	21.9204	0.727131
SCUBE1	0.365277	0.680132	1.86196		PODNL1	3.08859	2.3759	0.769249
LOC110260622	0.198232	0.303589	1.53148		C2H19orf53	41.153	28.4901	0.692297
TCF20	6.63351	10.08	1.51956		CCDC130	10.4431	8.61668	0.825108
TNFRSF13C	0.0409862	0.241663	5.89621		STX10	12.7207	10.0038	0.786422
SHISA8	0.230303	0.462926	2.01007		GADD45GIP1	43.4058	35.491	0.817656
MEI1	0.0108736	0.0582843	5.36019		DNASE2	2.77264	2.0851	0.752027
LOC110260629	0.125549	0.314051	2.50142		RNASEH2A	6.44833	5.34657	0.82914
ZC3H7B	8.18847	13.2597	1.61931		PRDX2	413.853	328.466	0.793679
EP300	8.67737	16.0257	1.84684		HOOK2	1.71625	1.06028	0.617785
STEAP1	0.200066	0.643434	3.21611		C2H19orf43	64.1566	47.0388	0.733187
LOC110260647	0.293758	0.47238	1.60806		FBXW9	9.38075	7.57096	0.807074
C1QTNF6	14.4745	24.1	1.665		GNG14	0.980674	0.150189	0.153148
LOC102157854	0.060389	0.258957	4.28815		DHPS	19.6599	15.0005	0.763001
LOC110260655	0.172727	0.555511	3.21611		WDR83OS	96.2195	71.848	0.746709
WNT1	0.0673073	0.264572	3.93081		LOC100521069	0.191128	0.102448	0.536019
KMT2D	8.75352	14.7488	1.6849		LOC102166940	0.0198731	0.0142032	0.714692
RHEBL1	0.271529	1.11584	4.10948		LOC106508100	4.3486	3.36908	0.77475
C1QL4	0.15767	0.2958	1.87607		LOC102167351	0.940875	0.685884	0.728986
DNAJC22	0.148236	0.349613	2.35848		LOC110259338	0.83571	0.65327	0.781695
DIP2B	3.82628	6.2591	1.63582		UBL5	11.004	8.50563	0.772955
GRASP	0.136152	0.291921	2.14408		COL5A3	0.099913	0.0535553	0.536019
SP1	9.50427	16.6525	1.75211		C2H19orf66	11.294	8.93652	0.791266
ATF7	7.78855	13.3493	1.71397		PPAN	33.337	25.1588	0.75468
HOXC13	0.251253	0.489732	1.94916		P2RY11	0.0767677	0.041149	0.536019
ANKRD52	6.40819	12.1194	1.89124		EIF3G	361.157	298.744	0.827185
GLS2	0.408696	0.666732	1.63136		LOC100526209	21.626	15.4206	0.713057
BAZ2A	14.1397	22.7813	1.61116		ICAM3	3.36965	2.67886	0.794995
LOC100620470	0.127273	0.409324	3.21611		LOC110259342	0.225584	0.114553	0.507808
ZBTB39	4.03514	6.5177	1.61524		LDLR	12.0516	5.73984	0.476273
LRP1	56.1171	96.3823	1.71752		TSPAN16	0.687494	0.515914	0.750427
MON2	4.84684	7.83871	1.61728		TMEM205	73.6709	55.925	0.759119
TBC1D30	0.943785	1.44788	1.53412		ZNF653	7.50974	5.79763	0.772014
LOC106510322	0.299023	1.12197	3.75213		ECSIT	37.0672	29.0835	0.784615
IRAK3	2.16064	3.5824	1.65803		ELOF1	19.4197	15.6712	0.806974
LOC102168027	0.329932	0.548234	1.66166		ADAMTS10	2.28591	1.76586	0.772498
THAP2	4.73581	7.11956	1.50335		ZNF414	7.4366	5.27021	0.708686
YARS2	4.39882	7.14256	1.62375		MARCH2	5.40733	4.14062	0.765742
KRAS	5.1033	10.9419	2.14408		KANK3	0.12488	0.0502034	0.402014
APOLD1	0.0451081	0.132983	2.94811		NDUFA7	137.122	100.861	0.735553
SL44-1	0.0165186	0.0265629	1.60806		CD320	11.2909	7.5216	0.666164
STYK1	0.211622	0.412486	1.94916		CCL25	0.481223	0.357154	0.74218
LOC110260746	0.067416	0.313181	4.6455		CTXN1	0.66529	0.392269	0.589621
LOC110260590	0.210078	0.337818	1.60806		PRR36	0.170447	0.0281117	0.164929
LPAR5	0.40511	0.624297	1.54106		FCER2	0.0893825	0.0598884	0.670024
VAMP1	0.100575	0.323462	3.21611		TRAPPC5	53.8988	44.0983	0.818169
DYRK4	0.0824218	0.123703	1.50085		PCP2	0.147607	0.031648	0.214408
WNK1	6.00722	13.2163	2.20006		PET100	33.5842	27.6217	0.822463
ERC1	8.17356	12.376	1.51415		TNFSF14	0.255761	0.105456	0.412322
CACNA2D4	0.177411	0.319867	1.80297		CRB3	1.42787	0.719261	0.503729
LOC110260761	0.216464	0.450052	2.0791		ALKBH7	27.3705	20.0004	0.730727
MUC19	0.012837	0.0229362	1.78673		ACER1	0.326617	0.150063	0.459445
LOC102162736	0.0550948	0.177191	3.21611		CAPS	0.210561	0.0644942	0.306297
SLC38A1	1.91257	3.23267	1.69022		NDUFA11	79.8898	57.518	0.719967
LOC102167685	1.81738	2.97285	1.63578		NRTN	1.14819	0.590833	0.514578
ANKS1B	0.0105487	0.0226173	2.14408		PRR22	11.6733	7.92771	0.679131
HAL	0.159182	0.273039	1.71526		RPL36	2123.85	1585.99	0.746753
LOC110260798	0.150727	0.403963	2.6801		MYDGF	54.7358	40.7789	0.745014
CEP290	5.01078	7.69798	1.53628		UBXN6	58.246	46.3907	0.796461
LOC110260809	0.653379	1.1404	1.74538		STAP2	2.11662	1.43128	0.676209
CENPBD1	0.425778	0.74285	1.74469		FSD1	6.29124	4.8547	0.77166
MC1R	0.11551	0.185747	1.60806		MRPL54	34.1607	27.8599	0.815556
PIEZO1	13.9191	22.9987	1.65231		TBXA2R	0.559982	0.300161	0.536019
MTHFSD	0.458733	0.697794	1.52114		DOHH	14.7948	10.5475	0.712919
GSE1	1.40866	2.18496	1.55109		CELF5	0.148513	0.0597045	0.402014
DNAAF1	0.0667786	0.107384	1.60806		NCLN	21.4829	17.4769	0.813527
PKD1L2	0.0827476	0.126727	1.53148		GNA15	0.0815118	0.00970931	0.119115
LOC102166063	0.00480919	0.0412451	8.57631		AES	86.8073	70.7821	0.815394
ADAT1	1.20271	2.03897	1.69532		TLE2	3.60365	2.69814	0.748725
LOC102159045	0.302054	0.561277	1.8582		LOC100516355	0.366434	0.153716	0.419493
FA2H	0.175937	0.353647	2.01007		GADD45B	7.13504	3.79317	0.531626
PDPR	3.87951	7.97971	2.05689		TIMM13	69.783	50.3279	0.721206
LOC102164581	0.0279138	0.0598493	2.14408		LOC102157806	1.2406	0.67157	0.541326
LOC102168126	0.0381469	0.08179	2.14408		LSM7	71.4559	52.7336	0.737987
ZNF19	0.0207479	0.111213	5.36019		C2H19orf35	0.0717886	0.01924	0.26801
CHST4	32.478	51.8276	1.59578		OAZ1	303.478	215.319	0.709506
PHLPP2	2.40607	4.07953	1.69551		PLEKHJ1	60.6036	43.5913	0.719285
ATXN1L	5.73552	9.00643	1.57029		AMH	1.78376	1.06585	0.59753
ZFHX3	2.10265	3.39249	1.61344		JSRP1	2.91467	2.39698	0.822386
NFAT5	1.32844	3.19698	2.40657		ADAT3	1.95085	1.27123	0.651631
LOC110260926	0.0353581	0.265336	7.50427		ABHD17A	35.8885	28.5751	0.796217
CMTM4	1.00895	1.70198	1.68688		MEX3D	97.6927	76.3699	0.781735
LOC110260943	1.18607	1.90727	1.60806		RPS15	2467.22	1717.45	0.696105
LRRC36	0.240079	0.428956	1.78673		GAMT	5.86131	4.08201	0.696434
RIPOR1	7.94821	12.121	1.52499		NDUFS7	93.4259	65.4848	0.700928
PARD6A	0.339324	0.694466	2.04662		ATP5D	130.718	99.3289	0.759873
NFATC3	1.67696	3.60852	2.15182		GPX4	320.211	229.522	0.716784
SMPD3	0.104671	0.214221	2.04662		WDR18	25.5176	19.8345	0.777287
FTO	5.12178	8.89346	1.7364		KISS1R	0.15471	0.0829275	0.536019
CHD9	4.67956	7.70215	1.64591		LOC106509468	0.277167	0.198089	0.714692
SNX20	0.663907	1.05612	1.59077		PALM	49.4558	38.5475	0.779433
MYLK3	0.00979367	0.0524959	5.36019		RNF126	49.7288	38.928	0.782806
RGS9BP	0.329102	0.588017	1.78673		FGF22	0.362531	0.259098	0.714692
FAAP24	1.13507	1.73833	1.53148		BSG	121.177	97.0186	0.800633
RHPN2	0.96836	1.45672	1.50431		CDC34	82.942	66.7167	0.804377
LOC100623157	0.00373753	0.0280475	7.50427		TPGS1	23.1153	14.0591	0.608218
FFAR1	0.59291	1.05937	1.78673		MADCAM1	0.873761	0.468353	0.536019
ATP4A	0.0704921	0.226711	3.21611		C2CD4C	0.327501	0.228974	0.699155
HSPB6	0.491194	0.891133	1.81422		PLPP2	20.4551	13.9324	0.681124
CLIP3	0.0502196	0.107675	2.14408		FLT4	0.600264	0.402191	0.670024
ZNF565	0.686645	1.21683	1.77214		LOC106507308	0.43344	0.179529	0.414197
ZNF382	1.31487	2.14581	1.63196		LOC110259385	0.173086	0.123703	0.714692
ZFP14	0.718089	1.08256	1.50755		LOC102157665	0.377375	0.257448	0.682206
SIPA1L3	2.45634	3.90599	1.59017		CLK4	7.60018	6.05085	0.796146
GGN	0.944282	1.54377	1.63486		COL23A1	0.174122	0.0884205	0.507808
RASGRP4	0.493151	0.99127	2.01007		RMND5B	2.58609	2.06375	0.79802
LOC110260985	0.0294744	0.0947931	3.21611		N4BP3	0.452393	0.223838	0.494787
NCCRP1	0.232296	0.462484	1.99093		TMED9	59.4618	48.5159	0.815918
LOC100523190	0.0557856	0.119609	2.14408		PRR7	0.0983233	0.0652516	0.663643
LOC110261354	2.26436	4.24808	1.87607		LMAN2	79.7312	65.1282	0.816847
LOC102158679	0.21314	0.505092	2.36977		MXD3	4.22417	3.32774	0.787786
LOC106507601	0.06922	0.129861	1.87607		FGFR4	4.35439	3.21744	0.738895
LOC100523557	0.0532232	0.342344	6.43223		HIGD2A	98.1163	78.3787	0.798835
LOC110260998	0.153324	0.698569	4.55616		NOP16	9.46146	6.91512	0.730872
ZNF112	0.731723	1.16096	1.58662		THOC3	14.1011	11.4923	0.814988
ZNF180	1.32808	2.35134	1.77049		LOC100627645	6.26777	5.16325	0.823777
FOSB	0.754673	1.6566	2.19513		POC5	2.98973	2.32948	0.779162
LOC110261013	0.414499	0.807925	1.94916		TBCA	195.52	149.98	0.767083
PGLYRP1	0.415682	0.802128	1.92967		LOC110259405	2.45743	1.69358	0.689167
DACT3	0.054156	0.251582	4.6455		LOC110259408	0.0239218	0.0128226	0.536019
ARHGAP35	13.6524	21.6648	1.58689		FAM151B	0.206376	0.110621	0.536019
SLC8A2	0.0199492	0.106931	5.36019		RPS23	2694.85	2011.53	0.746435
MAMSTR	0.627273	1.03456	1.64929		COX7C	70.124	48.4529	0.69096
LOC102161741	0.948245	2.3068	2.4327		RFESD	7.28125	5.54869	0.762051
IZUMO1	0.983151	2.96117	3.01192		GLRX	33.2097	23.7117	0.713998
LOC106510565	0.0565993	0.222481	3.93081		FAM174A	5.93824	3.54827	0.59753
DHDH	0.110354	0.295758	2.6801		LOC110259432	0.724123	0.597144	0.824645
SHANK1	3.85346	6.25166	1.62235		LOC110259435	2.00788	0.645757	0.321611
KLK1	0.132267	0.425386	3.21611		TICAM2	0.833783	0.297949	0.357346
LOC110261039	0.49282	1.50949	3.06297		CDO1	0.174955	0.0375117	0.214408
LOC110261368	0.223546	0.862739	3.85934		LOC100525452	0.0437767	0.0117326	0.26801
LOC100514465	0.0683551	0.170985	2.50142		LOC110259457	0.274489	0.0919569	0.335012
LOC110261044	1.79414	2.79765	1.55933		LOC102158973	0.113187	0.0373356	0.329858
NCR1	0.0705219	0.126004	1.78673		ISOC1	68.7166	53.8273	0.783323
FAM71E2	1.59968	2.5933	1.62113		CSF2	0.69697	0.448307	0.643223
LOC110261065	0.0396424	0.424981	10.7204		PDLIM4	3.61971	2.42529	0.670024
LOC102159166	0.417485	1.24322	2.97788		SOWAHA	0.13843	0.0329784	0.238231
LOC110261307	0.055113	0.167403	3.03744		LOC100524308	71.7766	58.7327	0.818271
LOC110261312	0.0807231	0.153846	1.90585		FSTL4	0.992965	0.751025	0.756346
LOC100737756	0.769803	1.28947	1.67506		CDKN2AIPNL	78.4835	58.6311	0.74705
LOC106510599	0.0118513	0.0889355	7.50427		LOC106507323	0.146051	0.0685006	0.469017
SAMD11	0.0280193	0.0600754	2.14408		SAR1B	41.0692	32.6461	0.794905
PERM1	0.0466303	0.112476	2.41209		LOC102164588	2.97365	1.88911	0.635282
LOC110261384	0.128548	0.367488	2.85877		PCBD2	61.4099	48.0941	0.783166
LOC110261079	0.165386	0.250306	1.51347		PITX1	6.04598	4.1833	0.691913
MEGF6	0.399921	0.637867	1.59498		LOC110259487	0.0827652	0.0221819	0.26801
ICMT	2.72652	4.23678	1.55391		LOC100738540	1.18805	0.943432	0.794102
TAS1R1	0.135507	0.290538	2.14408		TGFBI	1.35155	0.943987	0.698449
LOC110261387	0.289427	0.672267	2.32275		PKD2L2	0.298585	0.174597	0.584748
LOC110261088	0.303097	0.893561	2.94811		LOC106509575	0.250533	0.0671451	0.26801
MTOR	10.3457	16.6671	1.61103		SIL1	14.0803	10.3402	0.734374
VPS13D	3.12597	5.00308	1.60049		IGIP	4.90354	2.59239	0.528676
PRDM2	1.25013	3.6051	2.88378		LOC106509580	0.0866328	0.0619158	0.714692
RSC1A1_1	2.48581	4.75316	1.91212		PFDN1	77.5243	63.2097	0.815353
TMEM82	0.0282183	0.151255	5.36019		EIF4EBP3	10.7806	5.25329	0.48729
SPEN	6.74487	12.4899	1.85177		CD14	49.8121	35.904	0.720788
KLHDC7A	0.0646048	0.173147	2.6801		NDUFA2	78.6103	49.1233	0.624896
IFFO2	0.122537	0.328411	2.6801		DND1	2.58983	1.89608	0.732124
UBR4	25.9997	39.7699	1.52963		LOC100621803	0.0456037	0.00977778	0.214408
VWA5B1	0.0438432	0.0671451	1.53148		LOC110259513	2.70699	2.22114	0.820522
HSPG2	91.9574	174.626	1.89899		LOC100523054	1.30552	1.03377	0.791846
IL22RA1	0.291704	0.813067	2.7873		LOC106509588	0.161399	0.115351	0.714692
DHDDS	6.33014	9.99792	1.57942		LOC110255294	0.158231	0.0565433	0.357346
ARID1A	5.69305	8.76518	1.53963		LOC110259517	0.133514	0.102237	0.765742
ZDHHC18	5.24191	9.42098	1.79724		RELL2	0.655222	0.486293	0.74218
SLC9A1	1.65508	2.57893	1.5582		LOC110259525	0.3498	0.287499	0.821896
WDTC1	3.79477	5.99766	1.58051		SPRY4	0.2475	0.201651	0.814749
LOC102165905	0.0554335	0.0990446	1.78673		LOC102160841	0.0691578	0.0494265	0.714692
SYTL1	0.143182	0.255828	1.78673		SPINK7	0.462329	0.14869	0.321611
OPRD1	0.202725	0.357954	1.76571		LOC100513074	0.741576	0.340714	0.459445
LOC106510640	0.0201333	0.107918	5.36019		PCYOX1L	22.8159	18.2093	0.798096
EPB41	0.799027	1.461	1.82848		LOC100514340	0.0630592	0.0507014	0.804029
LOC106510641	1.65894	2.71448	1.63627		ARHGEF37	0.121057	0.0467198	0.385934
ADGRB2	0.175094	0.276041	1.57653		LOC110259155	0.523802	0.255243	0.48729
ZBTB8A	1.94781	2.99497	1.53761		RPS14	1826.46	1256.3	0.687834
ZSCAN20	1.55253	2.56834	1.6543		LOC110259545	0.11448	0.081818	0.714692
CSMD2	0.392609	0.646844	1.64755		LOC110259827	0.512523	0.101749	0.198526
LOC102167570	0.0961699	0.206196	2.14408		GET4	57.6208	46.6293	0.809245
RSPO1	0.283525	0.709217	2.50142		LOC100522861	16.0083	12.9364	0.808105
MACF1	20.7367	31.1856	1.50388		LOC100522669	0.0950468	0.0339646	0.357346
KIAA0754	5.25998	17.9407	3.41079		C3H7orf50	30.1118	22.7323	0.754931
LOC110261157	0.275338	0.590345	2.14408		MIR339-1	9.73319	4.47187	0.459445
NAPG	3.85812	5.99148	1.55295		GPR146	0.200426	0.0767373	0.382871
ANKRD12	6.25751	9.45288	1.51065		LOC110259829	0.10598	0.0681687	0.643223
LAMA3	0.00466439	0.0200016	4.28815		GPER1	0.629275	0.129732	0.206161
LOC110261184	0.0810171	0.26056	3.21611		MAFK	7.36754	5.91653	0.803054
LOC100620188	0.874617	1.37342	1.57031		PSMG3	44.0657	31.8148	0.721985
SPATA1	0.568952	0.975902	1.71526		LOC106507351	0.0792121	0.0242624	0.306297
IFI44	2.77225	4.27219	1.54106		LOC106509613	0.0143754	0.00770546	0.536019
LOC102162079	0.0691339	0.111171	1.60806		MRM2	86.7738	71.1864	0.820367
CACHD1	0.0278975	0.0697833	2.50142		CHST12	4.50055	3.61857	0.804029
LOC100522498	0.3811	0.720978	1.89183		BRAT1	9.7782	7.90258	0.808184
PATJ	3.37575	5.4389	1.61117		LOC102159434	0.211315	0.135923	0.643223
CYP2J34	0.086319	0.185075	2.14408		PAPOLB	0.194682	0.15653	0.804029
HOOK1	0.369686	0.615335	1.66448		LOC110259840	2.72774	0.892143	0.327063
C6H1orf168	0.0300531	0.0483271	1.60806		LOC106509619	0.248145	0.157194	0.633477
PRKAA2	0.788567	1.25506	1.59156		LOC106509622	0.09669	0.0575863	0.595577
DIO1	0.428382	0.688863	1.60806		ZDHHC4	27.0163	19.8638	0.735253
ELAVL4	0.176058	0.265953	1.5106		DAGLB	11.3792	8.39358	0.737624
C6H1orf228	0.0125323	0.0537403	4.28815		ANKRD61	0.23341	0.178732	0.765742
LOC102162744	0.975758	1.49436	1.53148		ARPC1A	152.891	125.448	0.820505
PTPRF	0.013772	0.0221462	1.60806		ARPC1B	64.4703	53.4284	0.828729
CCDC30	0.0833607	0.160858	1.92967		ATP5J2	108.985	79.7815	0.732043
LOC102166432	0.131175	0.210937	1.60806		LOC100522670	0.320499	0.234645	0.732124
LOC106504294	0.102806	0.385743	3.75213		MPV17L	0.0131859	0.00706791	0.536019
LOC110261762	0.0718582	0.179748	2.50142		LOC110259864	0.453656	0.194535	0.428815
LOC102161744	0.188147	0.336167	1.78673		LOC110259865	1.0843	0.820526	0.756733
LOC110261767	0.112588	0.310367	2.75667		LOC102164141	0.420289	0.0750943	0.178673
DSP	12.6423	20.2129	1.59882		AP4M1	20.1974	15.189	0.752027
LOC110261772	0.556978	0.853003	1.53148		LAMTOR4	15.1836	12.385	0.815681
LOC106504317	0.244222	0.564969	2.31335		GPC2	0.138551	0.0636565	0.459445
NEDD9	0.10107	0.180586	1.78673		STAG3	0.0617843	0.0397411	0.643223
HIVEP1	1.88349	2.96312	1.57321		PPP1R35	9.27871	6.76019	0.72857
ATXN1	0.7784	1.22533	1.57416		AGFG2	2.1149	1.61095	0.761711
KIF13A	5.13293	8.62829	1.68097		LOC106509647	2.82645	2.05371	0.726604
KIAA0319	0.149435	0.343286	2.29722		LOC100515824	0.0813132	0.0653782	0.804029
LOC110261657	0.400131	0.68633	1.71526		LRCH4	2.25038	1.6405	0.728986
LOC574051	1.39263	2.14612	1.54106		MOSPD3	20.1148	16.4355	0.817084
HIST1H3E	0.0452917	0.0971089	2.14408		POP7	38.9813	31.1577	0.799298
LOC106507685	0.109055	1.28603	11.7924		SLC12A9	5.34791	4.33677	0.810928
LOC110261670	0.266435	0.785477	2.94811		TRIP6	0.569794	0.407227	0.714692
LOC110261659	4.17341	8.04161	1.92687		UFSP1	1.85576	1.40432	0.756733
LOC100621915	1.22468	2.17749	1.77801		ACHE	0.093476	0.0501049	0.536019
MCCD1	0.0584839	0.313485	5.36019		AP1S1	54.9373	45.2565	0.823784
LY6G6F	0.170086	0.273509	1.60806		VGF	8.58472	6.44426	0.750667
LY6G6C	0.320013	0.754745	2.35848		LOC100624333	3.87367	2.15326	0.555872
C4A	0.123963	0.276861	2.23341		ZNHIT1	112.621	85.6206	0.760255
FAM83B	4.25725	6.65938	1.56424		CLDN15	0.66453	0.371688	0.559324
DST	12.2967	19.3568	1.57415		FIS1	55.9591	41.9628	0.749883
LOC102162214	0.0691196	0.419894	6.07488		LOC106509650	0.553258	0.372814	0.673853
ITPR3	13.7538	24.9371	1.81311		LOC110259890	0.0923307	0.0471343	0.510494
SCUBE3	0.351412	1.09094	3.10444		LOC110259891	0.247192	0.178721	0.723003
SLC26A8	0.0649898	0.125409	1.92967		SH2B2	4.06053	3.29419	0.811272
SLC22A7	0.0436393	0.140349	3.21611		PRKRIP1	4.20459	3.32391	0.790544
ZNF318	3.20573	4.8855	1.52399		LOC110259892	1.53763	0.753553	0.490075
DLK2	0.0266498	0.114279	4.28815		ALKBH4	6.25741	4.32441	0.691086
TJAP1	1.39351	2.10223	1.50859		POLR2J	57.961	47.8115	0.824892
CLIC5	0.624924	1.0953	1.7527		RASA4B	1.09473	0.855742	0.781695
TRAM2	2.14267	4.23239	1.97529		SSC4D	2.95785	2.18945	0.740217
LOC110261744	0.097065	0.450915	4.6455		HSPB1	2076.95	1529.03	0.736192
IREB2	10.1372	15.6745	1.54624		VPS37D	6.14803	3.10387	0.504855
SH2D7	0.0653307	0.128401	1.9654		DNAJC30	2.58836	1.88533	0.728388
TBC1D2B	0.429352	1.18753	2.76586		BUD23	103.971	84.059	0.808488
SAXO2	0.180853	0.426538	2.35848		CLDN4	49.5443	40.25	0.812404
LOC106504434	0.0160191	0.103038	6.43223		METTL27	6.82838	4.72276	0.691638
TM6SF1	0.107194	0.295498	2.75667		ELN	1.03695	0.79163	0.763421
CPEB1	0.329687	0.812906	2.46569		RFC2	58.1259	47.7481	0.821459
SLC28A1	0.0177354	0.0570391	3.21611		LOC106509666	0.25893	0.148044	0.571754
ALPK3	0.0432288	0.092686	2.14408		LOC102167397	0.36395	0.212819	0.584748
BLM	1.24503	2.13337	1.7135		RCC1L	33.1887	26.5263	0.799257
WDR93	0.259018	0.580598	2.24153		LOC102168016	0.401339	0.312909	0.779664
ANPEP	0.101972	0.281102	2.75667		CHCHD2	336.426	269.404	0.800783
PEAK1	3.75491	5.69783	1.51744		SUMF2	0.148279	0.0867061	0.584748
SEMA7A	0.147568	0.221477	1.50085		PSPH	68.7302	53.8764	0.783882
LOC106504447	0.01749	0.0656249	3.75213		TGFB1I1	19.4279	15.6841	0.807297
PAX9	0.221308	0.374607	1.69269		ARMC5	3.49111	1.96303	0.562295
RALGAPA1	2.33558	4.00509	1.71481		VKORC1	32.6971	23.9802	0.733405
LOC110261573	0.26071	0.558983	2.14408		PRSS53	0.468881	0.167553	0.357346
LOC102166186	0.0505046	0.108286	2.14408		HSD3B7	1.99244	1.40662	0.705976
LOC106507712	0.803151	1.57852	1.9654		LOC100736818	7.00653	5.78301	0.825375
LOC110261575	0.436542	0.701985	1.60806		TMEM265	4.13979	2.00588	0.484537
AKAP6	0.0142941	0.0268166	1.87607		LOC110259905	0.181351	0.109359	0.603022
HEATR5A	5.57512	8.73949	1.56759		LOC102158302	0.667686	0.143157	0.214408
LOC110261745	0.0704474	0.264328	3.75213		SEPHS2	40.7113	33.1739	0.814857
HECTD1	10.0499	19.0323	1.89379		DCTPP1	14.1927	7.49173	0.527856
ADCY4	0.326354	0.753553	2.30901		CD2BP2	14.1446	10.8877	0.76974
SLC7A7	0.293202	0.447307	1.52559		SPN	0.593213	0.481778	0.81215
CHD8	6.98375	10.8604	1.5551		C3H16orf54	3.78882	2.5358	0.669284
LOC106510193	0.0576355	0.278043	4.82417		PRRT2	1.17331	0.844811	0.720026
FAM174B	0.0258389	0.138501	5.36019		PAGR1	18.7678	14.9776	0.798049
SLCO3A1	0.0916281	0.140327	1.53148		PPP4C	61.558	50.5282	0.820821
AKAP5	0.0585045	0.313595	5.36019		TBX6	7.45293	5.84297	0.783984
HSPA2	0.237854	0.743717	3.12678		YPEL3	10.0747	6.87668	0.682571
PLEK2	2.0268	3.22984	1.59357		GDPD3	0.612199	0.164075	0.26801
ZFYVE26	2.16628	3.44998	1.59258		MAPK3	38.9388	31.2352	0.80216
PAPLN	0.105627	0.176144	1.66762		CORO1A	0.20628	0.0829275	0.402014
ELMSAN1	3.34925	8.33168	2.48763		SLX1A	12.6309	9.34319	0.739706
FAM161B	1.14981	2.67071	2.32275		SULT1A3	6.78618	5.34182	0.787161
ENTPD5	1.89084	3.3916	1.7937		NUPR1	289.941	221.425	0.763689
FOS	2.77361	4.27755	1.54223		TUFM	134.987	109.706	0.812717
TTLL5	2.51173	4.41024	1.75586		LOC100516669	1.93821	1.35511	0.699155
ESRRB	0.0563794	0.100735	1.78673		NSMCE1	54.119	42.3372	0.782298
LOC106504512	0.397607	0.714596	1.79724		LCMT1	17.6798	14.1543	0.800589
ANGEL1	0.89375	1.36116	1.52298		NDUFAB1	65.8514	48.9058	0.742669
ADCK1	1.04508	1.58169	1.51347		IGSF6	0.46922	0.100604	0.214408
LOC102165146	3.77461	6.62158	1.75424		ACSM4	0.123761	0.079606	0.643223
FLRT2	1.65558	2.67344	1.6148		KNOP1	21.5355	16.1318	0.749081
NRDE2	2.06913	3.17644	1.53516		ABCC6	0.356181	0.196705	0.552262
TC2N	2.11584	3.20735	1.51588		LOC110259931	0.455638	0.374487	0.821896
BDKRB2	0.0143161	0.0460424	3.21611		LOC102166437	0.728623	0.520741	0.714692
LOC100512793	0.0121067	0.0389366	3.21611		RMI2	5.81167	4.79406	0.824902
MYL5	0.0191062	0.0409652	2.14408		DEXI	6.40134	5.17499	0.808422
LOC110262028	0.503332	1.88857	3.75213		ATF7IP2	0.16814	0.077251	0.459445
FGFRL1	0.0191259	0.123022	6.43223		TMEM186	7.52744	6.16025	0.818373
CFAP99	0.0166621	0.0893123	5.36019		EEF2KMT	10.7892	8.74953	0.810951
LOC110262051	0.249409	0.695178	2.7873		UBALD1	19.4375	15.3852	0.791519
CCDC96	0.13324	0.448921	3.36926		HMOX2	6.25284	4.87277	0.779289
LOC110262053	0.0209959	0.135051	6.43223		NMRAL1	46.9369	34.7168	0.739649
ZBTB49	1.53455	2.3874	1.55576		VASN	1.87195	1.43576	0.766987
GABRB1	0.0188217	0.0504441	2.6801		TFAP4	2.91209	1.95238	0.670439
ATP10D	1.75445	2.64619	1.50828		LOC110260093	0.568777	0.217768	0.382871
CORIN	0.0204654	0.168205	8.21896		MMP25	0.698972	0.447649	0.640438
NIPAL1	1.60179	2.51484	1.57002		BICDL2	0.94968	0.199192	0.209747
TEC	0.19128	0.331249	1.73175		THOC6	21.3699	14.489	0.678011
SGCB	14.6577	25.8374	1.76272		HCFC1R1	12.036	7.2469	0.602104
LOC100525350	2.11275	3.19925	1.51425		CLDN6	1.78203	1.37415	0.771115
LOC100526059	0.174352	0.48063	2.75667		LOC100737121	1.60867	1.17352	0.729494
LOC110262090	0.989897	1.97956	1.99976		PKMYT1	0.543944	0.24297	0.446683
LOC100737304	0.184268	0.493856	2.6801		ELOB	213.76	155.304	0.726536
LOC110262100	0.0488553	0.127196	2.60352		KCTD5	13.4664	10.8768	0.8077
LOC106504658	1.0757	1.96514	1.82684		ATP6V0C	277.194	221.189	0.797957
MARCH1	0.0334848	0.0502558	1.50085		ECI1	48.2051	35.6976	0.740535
CLOCK	1.12426	3.03059	2.69563		PGP	9.98949	7.13941	0.714692
KIAA1211	2.60988	5.74478	2.20117		MLST8	5.67491	4.69347	0.827057
LOC100626988	1.37828	2.12719	1.54337		RAB26	0.722762	0.295173	0.408396
JCHAIN	0.195426	0.377107	1.92967		NTHL1	18.7059	13.6285	0.72857
NPFFR2	1.68996	2.63684	1.56029		SLC9A3R2	4.72896	3.40497	0.720026
ANKRD17	6.27145	10.3669	1.65303		SYNGR3	0.255765	0.102821	0.402014
CCDC158	0.0856489	0.206592	2.41209		GFER	63.7355	46.0424	0.722398
LOC110262128	0.100394	0.645757	6.43223		NOXO1	7.62853	4.79836	0.629002
LOC102167454	2.52458	3.96835	1.57188		NDUFB10	149.995	116.873	0.779184
LOC110262134	0.0726087	0.233518	3.21611		MSRB1	96.1819	79.3006	0.824485
FHDC1	0.264777	0.454161	1.71526		IGFALS	0.946693	0.281914	0.297788
TIGD4	0.743346	1.62225	2.18236		MRPS34	132.607	95.6854	0.721573
LOC102163359	0.0899971	0.289441	3.21611		NME3	39.4164	24.8437	0.630288
LRBA	0.982144	1.85805	1.89183		C3H16orf91	13.0695	8.23971	0.630454
TTC29	0.0560479	0.360513	6.43223		TSR3	24.6643	18.5906	0.753746
LOC106504715	0.0308819	0.297959	9.64834		BAIAP3	0.136119	0.0875549	0.643223
ZNF827	3.26517	6.33854	1.94126		LOC102162074	0.22871	0.066869	0.292374
LOC102165892	0.190225	0.446701	2.34827		CHTF18	3.07933	2.39241	0.776927
LOC110262150	0.294796	1.15879	3.93081		HAGHL	2.5419	1.26083	0.496018
MAML3	0.604455	0.944998	1.56339		STUB1	77.1687	64.0057	0.829425
LOC102167943	0.142246	0.362172	2.54609		LOC100524737	11.1124	6.4378	0.579334
SPRY1	0.098603	0.257659	2.61309		RHOT2	27.2539	21.3052	0.781733
KIAA1109	2.001	3.46665	1.73246		WDR90	0.256601	0.157192	0.612593
LOC110262162	1.83376	2.80565	1.53		MCRIP2	11.9913	8.59932	0.717131
USP53	3.58311	6.54511	1.82666		DECR2	48.3105	34.6172	0.716556
PRSS12	0.558509	0.948011	1.69739		MRPL28	103.175	81.5085	0.790004
CAMK2D	10.0638	17.2255	1.71164		HBQ1	0.0989062	0.0706875	0.714692
ANK2	0.419338	0.633112	1.50979		MPG	20.7999	14.8113	0.712084
LOC110261988	0.139394	0.298872	2.14408		SNRNP25	13.8737	11.2375	0.809984
RRH	0.510259	1.12139	2.19768		CENPP	1.02522	0.348041	0.339479
SEC24B	9.3107	14.426	1.5494		CARD19	7.25763	5.88279	0.810566
LOC110262175	0.0898518	0.481623	5.36019		LOC102158199	5.90747	4.64872	0.786922
CENPE	2.72856	4.34687	1.5931		LOC106509726	1.23302	0.89697	0.727455
LOC110261989	0.0421191	0.0959507	2.27808		MIRLET7D	24.9123	9.93748	0.398898
LOC110255210	0.115367	0.309194	2.6801		CHCHD5	74.0254	53.6709	0.725033
PTPN13	20.097	30.6473	1.52497		LOC110259966	0.340752	0.121766	0.357346
LOC106504776	1.37978	2.95835	2.14408		LOC100522130	24.8336	20.5305	0.826725
WDFY3	5.73227	9.25206	1.61403		MAL	43.1705	30.3484	0.70299
PLAC8	1.96823	3.60744	1.83284		LOC100521082	28.6037	16.2287	0.567365
RASGEF1B	0.139694	0.256727	1.83778		LOC110259968	0.730446	0.391533	0.536019
ASCL3	0.162152	0.347667	2.14408		SOWAHC	1.4288	1.17132	0.819794
LOC110255347	0.0246207	0.0791831	3.21611		ARID5A	0.570235	0.305657	0.536019
LOC100518798	0.0294588	0.0631619	2.14408		LOC110259970	0.19413	0.104057	0.536019
LOC110255393	0.518475	0.909532	1.75424		IL1R2	0.57056	0.122333	0.214408
NUMA1	10.4688	17.4278	1.66473		LOC106509760	0.31455	0.122622	0.389832
LOC110262210	0.627273	1.00869	1.60806		RPL31	2215.96	1795.74	0.810367
LOC102161066	0.343474	0.578627	1.68463		TXNDC9	17.8976	14.4155	0.805447
LOC102161477	0.424004	0.770756	1.8178		MITD1	1.58377	1.14471	0.722777
LOC102162715	0.332229	0.582812	1.75424		COX5B	234.629	178.014	0.758706
GAB2	0.629748	0.981985	1.55933		ANKRD39	44.3577	32.4802	0.732234
TENM4	2.90652	4.66782	1.60598		LOC102164763	0.284181	0.174087	0.612593
FZD4	6.69822	12.4841	1.86379		CHMP3	75.3678	61.9211	0.821586
LOC110255411	0.0885171	0.173972	1.9654		ST3GAL5	2.22699	1.65906	0.744976
LOC100513807	0.0200138	0.042911	2.14408		RNF181	70.9406	57.3849	0.808915
CNTN5	0.0242099	0.0432566	1.78673		VAMP5	17.9481	14.4308	0.804029
CEP126	5.83408	8.99436	1.54169		CAPG	113.579	92.5346	0.814715
LOC102164598	0.112134	0.173639	1.5485		TCF7L1	1.62389	1.30565	0.804029
RDX	21.9965	33.8719	1.53988		TMSB10	1813.39	1252.51	0.690698
LOC110262223	0.225566	0.345451	1.53148		LOC106509776	0.567244	0.395269	0.696825
LOC110255432	0.0363994	0.156086	4.28815		EVA1A	21.367	17.4156	0.81507
FDXACB1	1.11672	1.86875	1.67343		LOXL3	2.58776	2.01758	0.779664
MPZL3	0.610518	1.35809	2.22448		TLX2	0.0937715	0.0251317	0.26801
UBE4A	4.58961	10.4754	2.2824		WBP1	30.6953	21.199	0.690627
KMT2A	7.21593	11.4984	1.59348		INO80B	22.8132	17.7737	0.779098
CBL	0.558812	1.33322	2.38581		RTKN	21.3869	16.7345	0.782465
MFRP	1.2464	2.40953	1.93318		WDR54	18.6936	12.2524	0.655429
LOC102161637	0.0728846	0.117203	1.60806		LOC100513982	0.978046	0.489301	0.500285
ARHGEF12	5.37747	9.06141	1.68507		SLC4A5	0.572182	0.454371	0.794102
SORL1	0.688364	1.25836	1.82804		DGUOK	10.4021	6.72526	0.646528
LOC102164776	0.00687239	0.0294699	4.28815		TPRKB	11.999	8.8453	0.737167
GRAMD1B	0.369331	0.642388	1.73933		PRADC1	7.67148	5.35221	0.697676
SLC37A2	0.485228	0.818648	1.68714		DYSF	0.0494898	0.0265275	0.536019
TMEM218	0.806847	1.49008	1.84679		VAX2	36.596	25.3095	0.691592
LOC110255459	0.0999968	0.150081	1.50085		CLEC4F	0.440592	0.277842	0.630611
LOC102164161	0.646974	1.04037	1.60806		NFU1	65.2445	53.8314	0.825072
ST14	0.0311499	0.283848	9.11233		PNO1	38.0221	29.7152	0.781524
IGSF9B	0.0916616	0.163775	1.78673		COMMD1	23.4878	16.623	0.707731
ATP2B4	3.34891	5.49084	1.63959		LOC106509807	0.202986	0.163207	0.804029
LAX1	0.177883	0.397287	2.23341		MIR9811	4.23182	2.59239	0.612593
PLEKHA6	0.840124	1.54396	1.83778		C3H2orf74	0.342312	0.0319106	0.0932207
LOC106508565	0.0642985	0.103396	1.60806		CCDC85A	0.0643773	0.040597	0.630611
AKAP9	3.6264	6.34867	1.75068		LOC100514282	23.0087	13.1317	0.570725
HEPACAM2	0.065914	0.141325	2.14408		RPS27A	2502.18	1978.23	0.790603
PON1	0.0381273	0.0919664	2.41209		CLHC1	3.3789	2.57774	0.762892
PON3	0.0113345	0.0182265	1.60806		CHAC2	1.30813	0.870436	0.665403
LOC102161480	0.34718	0.893257	2.57289		MCFD2	62.267	49.8433	0.800477
MACC1	0.0645373	0.30442	4.71697		CRIPT	3.74875	2.97124	0.792597
SEMA3D	0.254264	0.457233	1.79826		PIGF	5.40798	3.69844	0.683887
RSBN1L	3.24095	5.52046	1.70335		ATP6V1E2	0.345546	0.145811	0.421973
KMT2E	9.58627	17.0199	1.77544		LOC106509830	0.100849	0.0810855	0.804029
CDHR3	0.145175	0.345852	2.38231		LOC106509837	0.156368	0.10477	0.670024
LOC100623096	0.0632385	0.474558	7.50427		ABCG5	0.149454	0.0801102	0.536019
AMPH	2.76394	4.47057	1.61746		DYNC2LI1	9.19564	7.36607	0.80104
LOC100522942	2.98322	4.81557	1.61422		MTA3	1.32913	0.973089	0.732124
MYBPH	0.053213	0.114093	2.14408		LOC100516606	88.665	69.9484	0.788907
PRRC2C	13.0609	22.2869	1.70639		THUMPD2	4.5581	3.06353	0.672107
DNM3	0.646458	0.979233	1.51477		MORN2	23.1009	16.1227	0.697925
TNFSF4	0.0528411	0.0818245	1.5485		LOC102158799	0.177599	0.0951967	0.536019
ZBTB37	0.791884	1.63128	2.06		LTBP1	0.606778	0.390294	0.643223
RASAL2	0.842343	1.36717	1.62306		DPY30	45.7706	37.7674	0.825145
LOC110255520	0.355957	0.699599	1.9654		GALNT14	2.40393	1.91331	0.795907
CEP350	4.33847	6.67005	1.53742		LOC110260042	0.425378	0.228011	0.536019
RNASEL	0.0409409	0.395012	9.64834		LOC106509865	0.0549135	0.0392463	0.714692
LOC110255526	0.0538936	0.173328	3.21611		PLB1	0.431475	0.338457	0.784418
NPL	0.0141594	0.0758972	5.36019		KRTCAP3	2.47075	1.01441	0.410568
LAMC2	0.548334	1.09883	2.00394		UCN	4.18781	2.18909	0.522729
NMNAT2	0.147855	0.32758	2.21555		TRIM54	0.47537	0.138986	0.292374
LOC110255527	0.0219791	0.09425	4.28815		EMILIN1	1.22747	0.774919	0.631311
TPR	15.8868	25.0807	1.57871		DPYSL5	0.0831009	0.0127268	0.153148
KCNK2	0.0287978	0.0823264	2.85877		ADCY3	1.996	1.654	0.828657
CENPF	2.87878	4.63509	1.61009		PTRHD1	3.93424	2.54215	0.64616
VASH2	0.379605	0.853284	2.24782		LOC110260105	0.410467	0.176014	0.428815
FLVCR1	5.85279	12.1186	2.07057		TP53I3	1.01394	0.424188	0.418356
TRAF5	0.068703	0.107131	1.55933		LOC102165540	0.293925	0.213454	0.726219
LOC110255537	0.212502	0.341715	1.60806		LOC102168156	0.0903187	0.058095	0.643223
LOC110255546	0.159116	0.372171	2.33899		FAM49A	2.60432	2.0588	0.790532
DDC	0.0711231	0.152493	2.14408		FAM84A	0.0704028	0.0452847	0.643223
EGFR	7.13225	13.3212	1.86774		LOC110260057	2.64849	2.06493	0.779664
SPATA17	0.0417589	0.0746119	1.78673		ATP6V1C2	30.8968	21.8006	0.705594
LOC110255581	0.0562368	0.0904321	1.60806		HPCAL1	8.64661	6.51524	0.753502
LOC100524517	0.182355	0.335128	1.83778		GRHL1	1.15812	0.810595	0.699926
CDC42BPA	9.09226	16.1936	1.78103		LOC102158714	3.13744	1.68173	0.536019
LOC100739202	0.0810761	0.121683	1.50085		IAH1	25.7675	20.5691	0.798256
LOC102165845	0.141703	0.354458	2.50142		ITGB1BP1	12.1374	9.64974	0.795045
CAPN8	0.339136	0.581706	1.71526		LOC106509912	0.0424486	0.0113766	0.26801
ASPM	1.13182	1.73913	1.53659		ADI1	59.9267	48.2878	0.80578
CAMSAP2	15.594	23.7947	1.52588		EIPR1	27.5581	21.4983	0.780108
NAV1	9.87214	16.5238	1.67378		ACP1	37.7105	29.1183	0.772155
SYT2	0.0396933	0.0851054	2.14408		RPL8	2278.92	1746.91	0.766552
ZNF782	0.322161	0.619893	1.92417		LOC110260418	3.1202	2.33823	0.749386
FANCC	0.214141	0.354786	1.65679		C4H8orf82	22.5317	15.1261	0.671325
LOC110255596	0.513715	0.954585	1.8582		LRRC24	5.97016	4.01524	0.672552
CNTFR	0.0542882	0.145498	2.6801		RECQL4	1.5343	1.0204	0.665061
KIF24	0.390646	0.620703	1.58891		MFSD3	16.858	11.1295	0.660193
LOC102165822	2.02709	3.05594	1.50755		FOXH1	0.589867	0.416026	0.705288
LOC106507914	0.431627	0.859339	1.99093		KIFC2	1.90816	1.19049	0.623891
ZEB1	6.03114	9.27822	1.53838		LOC110255327	6.24136	4.2363	0.678746
EPC1	4.22929	6.62353	1.56611		VPS28	229.968	160.993	0.700069
C1QL3	0.163272	0.329476	2.01795		SLC39A4	0.947405	0.697018	0.735713
DCLRE1C	1.76469	2.91383	1.65119		ADCK5	11.8453	9.74662	0.822827
LOC110255692	0.189731	1.04605	5.51334		DGAT1	8.53136	6.40031	0.750209
LOC100736825	0.476411	1.56783	3.29091		BOP1	49.7344	37.6127	0.756272
MASTL	0.585293	1.02374	1.74912		SCX	0.41532	0.296826	0.714692
LOC110255603	0.275338	0.737932	2.6801		MAF1	45.5029	37.6614	0.827671
C10H10orf67	0.0166796	0.0268218	1.60806		SHARPIN	28.5573	22.7988	0.798352
SKIDA1	0.106999	0.198826	1.8582		LOC100525869	206.301	169.201	0.820163
LOC102161921	0.0364391	0.0585962	1.60806		EXOSC4	21.5057	15.0582	0.700195
PROSER2	0.520472	0.805951	1.5485		SMPD5	0.908516	0.182618	0.201007
LOC110255717	1.16455	2.12141	1.82166		SCRIB	25.4246	20.9891	0.825543
LOC110255730	0.0648988	0.173935	2.6801		MAPK15	0.924142	0.424592	0.459445
PARP4	5.57884	8.93852	1.60222		LOC102165528	5.01494	3.86897	0.771489
SACS	5.13082	7.98948	1.55715		PYCR3	37.2922	29.361	0.787324
LOC102158458	0.164227	0.29343	1.78673		TIGD5	5.65124	4.62684	0.81873
NBEA	1.94402	3.07153	1.57999		EEF1D	114.752	88.7662	0.77355
TRPC4	0.0211035	0.0565594	2.6801		NAPRT	16.3978	10.7599	0.656179
LOC106507157	0.0520186	0.0780722	1.50085		TOP1MT	0.999674	0.694162	0.694388
SETDB2	2.33456	3.58096	1.53389		LY6D	27.3961	20.8097	0.759585
LCP1	0.118421	0.211586	1.78673		THEM6	2.58594	1.62813	0.62961
LOC100523690	0.358827	0.5945	1.65679		JRK	8.09963	6.31846	0.780092
CCDC122	0.0147177	0.0236669	1.60806		PSCA	2.42683	1.57805	0.650253
AKAP11	5.96935	9.51906	1.59466		LOC110260208	0.442405	0.291862	0.659716
LOC110255823	0.592945	1.17597	1.98327		WISP1	0.208162	0.125526	0.603022
LOC106506534	1.30214	2.37726	1.82565		OC90	1.01714	0.663728	0.652545
LOC106505309	0.0100394	0.0968635	9.64834		LOC102165543	0.397415	0.319533	0.804029
KLF5	7.08384	13.9732	1.97255		LOC110260448	0.142611	0.0764422	0.536019
LMO7	4.47586	6.90264	1.54219		NSMCE2	8.6102	7.10942	0.825698
MYCBP2	5.42731	9.10823	1.67822		SQLE	16.9305	13.1564	0.77708
POU4F1	0.896265	1.89497	2.1143		TATDN1	11.4838	9.42538	0.820751
LOC102162312	0.862692	1.63207	1.89183		KLHL38	0.270956	0.15492	0.571754
LOC110255851	0.0794395	0.153292	1.92967		C4H8orf76	14.8441	11.2468	0.757664
LOC102165115	0.0336265	0.216293	6.43223		FAM83A	1.17091	0.857761	0.73256
CCDC168	0.00248429	0.0053265	2.14408		LOC110260228	0.103275	0.0201299	0.194916
EFNB2	1.72072	3.98689	2.31699		LOC110260227	0.400708	0.0859148	0.214408
RASA3	0.3227	0.630843	1.95489		MTBP	1.14865	0.923549	0.804029
RAB40B	0.102347	0.203765	1.99093		NOV	253.155	204.585	0.80814
PDE6G	0.090672	0.233289	2.57289		UTP23	20.6613	14.7472	0.713759
TBC1D16	4.19536	6.41145	1.52822		ENY2	81.4795	62.3795	0.765586
CBX8	2.96732	4.52692	1.52559		ZNF706	12.6259	10.0166	0.793343
LOC110255977	0.161869	0.312354	1.92967		COX6C	77.7803	52.6572	0.677
CEP112	0.569254	1.0058	1.76688		RPL30	1216.84	927.488	0.762209
LOC110256161	0.0448082	0.108081	2.41209		CCNE2	0.349475	0.222015	0.635282
BPTF	3.16742	5.64609	1.78255		FSBP	0.48776	0.392173	0.804029
C12H17orf58	0.424567	0.834445	1.9654		GEM	0.10448	0.0186678	0.178673
PRR29	1.32182	2.07107	1.56683		SLC10A5	1.51184	0.71687	0.474171
MAP3K3	3.35063	5.79396	1.72921		MRPS28	4.67282	3.57219	0.764462
MARCH10	0.740776	1.24487	1.68049		IL7	1.7244	1.34628	0.780724
ITGB3	1.64659	2.85049	1.73114		ELOC	30.2937	24.0699	0.794551
KIF18B	1.66991	2.81318	1.68463		RDH10	4.09485	3.31085	0.808541
EZH1	5.19624	9.90812	1.90679		LOC106510071	1.0338	0.221654	0.214408
STAT3	18.7568	34.3331	1.83043		TTPA	0.191479	0.0957939	0.500285
RAPGEFL1	0.0808144	0.144393	1.78673		NKAIN3	0.0213555	0.0137363	0.643223
THRA	0.876213	1.32236	1.50918		LOC106510075	0.119133	0.0729803	0.612593
MED1	9.58197	14.9288	1.55801		CHCHD7	46.1182	37.6822	0.817078
C12H17orf98	0.36615	0.628043	1.71526		RPS20	7392.01	5639.79	0.762958
LOC102166259	0.793565	1.50514	1.89668		MRPL15	70.0693	52.3345	0.746897
COL1A1	0.0362334	0.10682	2.94811		LOC110255189	0.43372	0.246158	0.56755
LRRC59	15.1811	23.8232	1.56927		CEBPD	302.448	212.867	0.703814
CHAD	0.343499	0.920611	2.6801		CCDC181	0.921849	0.658838	0.714692
MYCBPAP	0.111422	0.179173	1.60806		RCSD1	1.23663	1.01315	0.819281
SPAG9	6.54076	10.5801	1.61757		CD247	2.11312	1.69351	0.801427
TEX14	0.0506172	0.0976745	1.92967		NUF2	10.8453	8.55806	0.789103
PPM1E	0.0170818	0.0274685	1.60806		HSD17B7	23.1962	19.0138	0.819692
SMG8	0.250232	0.500749	2.00114		OLFML2B	0.033831	0.0181341	0.536019
PTRH2	0.0640763	0.755615	11.7924		LOC110260306	0.888655	0.497047	0.559324
CA4	0.145091	0.518477	3.57346		HSPA6	0.485942	0.260474	0.536019
MYO19	2.30785	4.6733	2.02496		LOC110260307	0.578496	0.159472	0.275667
ACACA	6.69615	11.3244	1.69118		NR1I3	0.184166	0.0987167	0.536019
CCL3L1	0.394456	1.05718	2.6801		FCER1G	0.576355	0.411916	0.714692
LOC110256057	0.146127	0.349459	2.39147		PFDN2	98.9535	70.7953	0.71544
KIAA0100	2.7895	4.54138	1.62802		TSTD1	106.997	82.3518	0.769669
LOC106507969	0.0524371	0.168644	3.21611		LOC110260485	0.897068	0.560987	0.625356
EFCAB5	0.0305371	0.0763862	2.50142		IGSF9	0.211444	0.145073	0.686105
INPP5K	2.875	4.31496	1.50085		TAGLN2	316.229	246.652	0.779979
PRPF8	45.879	78.5499	1.71211		LOC100514765	2.04616	1.3959	0.682206
TRPV1	0.0422096	0.120668	2.85877		DUSP23	5.45717	4.36768	0.800357
SHPK	2.9036	4.51571	1.55521		LRRC71	0.242201	0.0472089	0.194916
GSG2	0.993505	1.66539	1.67628		MRPL24	103.255	83.5818	0.809467
ZZEF1	5.16985	7.8693	1.52215		NAXE	105.07	72.3276	0.688374
ANKFY1	1.78019	3.96366	2.22654		LOC106510129	0.0810289	0.0347464	0.428815
SLC13A5	0.274849	0.423086	1.53934		PAQR6	1.49672	1.15527	0.771868
WSCD1	2.47066	4.82987	1.95489		BGLAP	2.58689	1.64662	0.636523
NLRP1	0.146254	0.291181	1.99093		LAMTOR2	161.262	110.134	0.682947
INCA1	0.178073	0.318169	1.78673		SSR2	712.925	569.297	0.798538
VMO1	0.399556	1.11368	2.7873		RXFP4	2.62724	1.75367	0.667496
ALOX12	0.862298	1.57571	1.82734		MSTO1	21.7539	18.0317	0.828896
BCL6B	0.0471208	0.185223	3.93081		LOC100525517	1.58635	0.927613	0.584748
LOC102159513	0.0474964	0.178213	3.75213		FDPS	49.1063	30.1367	0.613703
POLR2A	25.9408	40.6066	1.56535		MTX1	70.9541	52.8842	0.745329
DNAH2	0.200947	0.301593	1.50085		KRTCAP2	289.62	212.292	0.733001
LOC110255906	0.340173	0.790136	2.32275		DPM3	33.7173	25.1167	0.744921
TMEM107	0.589444	1.17354	1.99093		EFNA3	1.31259	0.882448	0.672295
USP43	0.0175729	0.0470971	2.6801		CKS1B	68.7493	51.3729	0.74725
LOC396711	0.0366331	0.0687262	1.87607		PBXIP1	11.671	9.12925	0.782218
DNAH9	0.0026312	0.00846223	3.21611		PMVK	15.3729	11.832	0.769669
LOC110256111	0.00642948	0.0310169	4.82417		HAX1	25.4448	19.1608	0.753036
ZNF287	0.00571557	0.0183819	3.21611		C4H1orf189	0.313342	0.167957	0.536019
LOC102157639	0.136129	0.375261	2.75667		RPS27	1032.66	833.482	0.807119
LOC110256117	0.0108799	0.0699823	6.43223		JTB	74.4751	54.7242	0.734799
LOC110256138	0.242572	0.408644	1.68463		ILF2	217.863	175.335	0.804797
LOC106505263	0.0465863	0.0936418	2.01007		SNAPIN	20.7804	17.0357	0.819794
LOC110256148	0.0436907	0.187352	4.28815		S100A2	626.297	459.344	0.733429
TBC1D5	1.56306	2.42253	1.54986		S100A3	6.77873	4.72796	0.697471
TMPPE	0.448109	0.692327	1.545		S100A4	16.5003	12.0803	0.732124
UBP1	7.73771	14.4837	1.87184		S100A5	82.4222	58.2908	0.707222
TRANK1	3.07728	4.84881	1.57568		S100A6	735.106	568.647	0.773557
GOLGA4	14.2238	21.4732	1.50967		S100A8	1122.88	848.342	0.755503
C13H3orf35	0.0344385	0.147678	4.28815		S100A12	1800.53	1352.92	0.751406
VILL	0.0775167	0.124651	1.60806		S100A9	1091.06	777.137	0.712279
MYD88	9.98276	18.4126	1.84444		S100A10	395.037	308.926	0.782017
SCN11A	0.024112	0.0861631	3.57346		RIIAD1	1.40786	0.892588	0.634001
NKTR	3.68888	5.78213	1.56745		SELENBP1	1.463	1.04559	0.714692
CCDC13	0.0304049	0.0733393	2.41209		PSMD4	155.345	123.133	0.792642
LOC110256581	0.0921942	0.278537	3.0212		TMOD4	0.712547	0.169751	0.238231
LOC110256587	0.0136119	0.0875549	6.43223		BNIPL	0.402545	0.323657	0.804029
CDCP1	10.0989	18.8552	1.86706		HORMAD1	0.139639	0.0149698	0.107204
SLC6A20	0.131649	0.319406	2.42619		MRPS21	37.7128	31.289	0.829664
FYCO1	2.85896	4.92016	1.72096		CA14	2.92422	1.90999	0.653162
KIF9	0.148293	0.26496	1.78673		SF3B4	108.82	89.9254	0.82637
PRKAR2A	8.18974	21.5151	2.62708		BOLA1	48.9386	37.9962	0.776407
MIR425	3.47614	9.68904	2.7873		LOC106510170	0.948038	0.112926	0.119115
CDHR4	0.300233	0.603491	2.01007		LOC100738744	3.52705	2.79637	0.792834
GNAT1	0.0328648	0.0939529	2.85877		FCGR1A	0.932149	0.618614	0.663643
HYAL1	1.26705	2.32047	1.8314		RBM8A	30.0587	23.9326	0.796197
LOC110256236	0.14675	0.707947	4.82417		ACP6	14.8764	11.8462	0.796308
RAD54L2	3.23234	4.89839	1.51543		LOC100156167	18.755	14.6751	0.782465
PHF7	0.120909	0.181467	1.50085		LOC100155374	1.07319	0.287626	0.26801
ITIH4	0.311038	0.493992	1.5882		LOC106510178	0.0494225	0.0144498	0.292374
CHDH	0.0985091	0.147848	1.50085		FAM46C	0.842836	0.624797	0.741303
IL17RD	0.0123254	0.0198199	1.60806		LOC110260487	0.431893	0.10289	0.238231
APPL1	8.49832	15.7822	1.8571		CASQ2	0.413365	0.3102	0.750427
FLNB	23.9652	37.3596	1.55891		BCAS2	68.1999	51.9984	0.762441
ABHD6	2.2154	3.54166	1.59865		LOC110260435	0.0750307	0.0511864	0.682206
LOC110256456	0.086163	0.36948	4.28815		PPM1J	7.63828	5.09203	0.666646
LMOD3	0.261901	0.433914	1.65679		RHOC	169.545	124.466	0.734119
LMCD1	0.131021	0.351148	2.6801		FAM212B	1.99391	1.15679	0.580162
SRGAP3	0.00660785	0.0141677	2.14408		CHI3L2	0.437939	0.234744	0.536019
IRAK2	2.08568	3.33429	1.59865		LAMTOR5	47.2667	38.8972	0.822931
EFCAB12	0.0494604	0.212094	4.28815		SLC16A4	0.244691	0.183623	0.750427
NR2C2	3.11502	6.01231	1.9301		LOC110260348	6.62316	5.44161	0.821603
CHST13	0.236004	0.449787	1.90585		ATXN7L2	66.5161	50.1994	0.754695
DNAJC13	7.67532	12.4392	1.62068		SYPL2	0.180237	0.0644071	0.357346
LOC110256300	0.0511667	0.274263	5.36019		MYBPHL	0.0962253	0.0618943	0.643223
LOC110256302	0.0408157	0.102097	2.50142		PSRC1	5.29265	4.20065	0.793676
A4GNT	0.00890319	0.0190891	2.14408		TAF13	45.1176	35.8713	0.795063
ESYT3	0.0309937	0.132906	4.28815		AMY2	0.387078	0.103741	0.26801
PLS1	0.266116	0.607784	2.28391		LOC100521789	0.124985	0.0267977	0.214408
LOC110256317	0.465602	0.726026	1.55933		FRRS1	1.22897	0.906441	0.737562
LOC110255174	0.143828	0.400891	2.7873		SNX7	1.68371	1.39307	0.827382
IGSF10	0.0123295	0.0330442	2.6801		LOC110260441	0.0165555	0.0133111	0.804029
LOC106507993	0.0560668	0.0901586	1.60806		RWDD3	7.22423	5.92062	0.819551
TRIM59	0.846392	1.77349	2.09535		F3	8.09381	6.51584	0.80504
B3GALNT1	0.397644	0.667235	1.67797		LOC102161380	0.529138	0.189085	0.357346
LRRC34	0.0974552	0.159786	1.63959		LOC102161901	11.2054	8.99453	0.802695
PHC3	1.49469	3.17366	2.12329		LOC102159537	3.2681	1.68688	0.516167
ECT2	2.51035	4.36571	1.73908		LOC110260387	1.72563	0.924968	0.536019
LOC110256340	0.26422	0.991388	3.75213		LOC102159118	0.145317	0.0409962	0.282115
CCDC39	0.0828798	0.158661	1.91435		LOC110260388	0.127565	0.0512829	0.402014
B3GNT5	2.89639	4.72247	1.63046		LOC110260389	0.0167323	0.00597923	0.357346
YEATS2	4.16971	10.2224	2.45159		LRRC8C	0.131979	0.10022	0.75936
MAP6D1	0.279606	0.505825	1.80906		LOC100523310	0.208856	0.134341	0.643223
DVL3	18.0607	27.101	1.50055		LOC110260394	0.0400997	0.025793	0.643223
ST6GAL1	0.590366	1.03101	1.74638		SELENOF	250.854	205.129	0.817723
LOC106508361	0.111758	0.186369	1.66762		CLCA2	0.10471	0.0748351	0.714692
LOC110256388	0.0894663	0.607438	6.78958		ZNHIT6	9.19107	7.4293	0.808317
LPP	5.12253	7.836	1.52971		CYR61	667.821	540.287	0.80903
CLDN1	60.609	94.1369	1.55318		SCO2	11.2824	7.21233	0.639252
MB21D2	2.08396	3.13659	1.50511		MAPK12	89.6769	67.7507	0.755497
SENP5	2.20587	4.6393	2.10316		TRABD	49.4622	35.2433	0.71253
TFRC	22.9195	44.9876	1.96286		PIM3	14.4223	11.6163	0.805437
RUBCN	1.29163	1.98873	1.53971		ALG12	41.6802	33.5049	0.803856
HEG1	3.04783	4.61395	1.51385		LOC106509266	0.142702	0.0382456	0.26801
LOC110256413	0.100316	0.153633	1.53148		LOC110260609	0.169503	0.0227142	0.134005
LOC106505786	0.0655875	0.246093	3.75213		TRMU	8.27884	6.37349	0.769853
ILDR1	0.00740688	0.0158809	2.14408		GTSE1	5.27178	4.24355	0.804956
GOLGB1	9.39822	15.9154	1.69344		CDPF1	17.1409	11.3285	0.660903
POLQ	0.282254	0.438752	1.55446		LOC110260611	0.218004	0.0876407	0.402014
POPDC2	0.016895	0.0362241	2.14408		LOC110260613	0.382614	0.111867	0.292374
ADPRH	1.44117	2.44231	1.69467		FBLN1	0.132188	0.0708555	0.536019
ATP6V1A	13.6886	21.9686	1.60489		FAM118A	13.4994	10.1839	0.754397
LOC106505804	7.22723	12.7727	1.76731		PRR5	21.8575	16.8154	0.769318
CCDC80	0.712432	1.16299	1.63242		SAMM50	13.923	11.4084	0.819392
CD96	0.0168642	0.0723164	4.28815		PNPLA3	0.138403	0.0423924	0.306297
DPPA4	4.89151	7.52594	1.53857		TSPO	454.274	313.273	0.689613
BBX	6.09258	10.4246	1.71103		MCAT	18.5394	14.2637	0.769372
GPR15	0.20993	0.379776	1.80906		SMDT1	74.4591	55.2621	0.74218
CRYBG3	1.13846	1.82235	1.60071		CENPM	2.10344	1.55212	0.737896
ROBO1	9.75768	15.9259	1.63214		SREBF2	22.1409	16.0141	0.723281
HSPA13	5.55904	9.61884	1.73031		CHADL	0.174147	0.116683	0.670024
CHODL	0.0956536	0.1678	1.75424		MCHR1	0.0818517	0.021937	0.26801
MIR155	2.05993	3.68055	1.78673		ADSL	55.3539	44.9716	0.812438
IL10RB	3.9326	6.29647	1.6011		CACNA1I	0.0310572	0.0221963	0.714692
SON	12.8829	20.9861	1.62899		RPS19BP1	70.9016	52.43	0.739475
HLCS	3.45624	5.47983	1.58549		LOC110260643	0.51716	0.403211	0.779664
LOC110256485	0.0868131	0.217156	2.50142		POLR2F	134.45	93.0432	0.692028
C2CD2	14.4679	22.0503	1.52409		C5H22orf23	4.43419	2.73884	0.617664
ABCG1	3.21438	9.28463	2.88847		GALR3	0.128945	0.046078	0.357346
ITGB2	0.0949765	0.16291	1.71526		NOL12	32.821	24.5822	0.748978
SPIN1	14.8467	25.0181	1.6851		LGALS1	2567.76	1598.38	0.622481
SHC3	0.00495971	0.037219	7.50427		LGALS2	0.313637	0.224154	0.714692
LOC102165122	0.194017	0.439098	2.26319		MFNG	0.270123	0.115833	0.428815
RHOBTB2	6.12759	9.53378	1.55588		RAC2	0.362991	0.216189	0.595577
DOCK5	1.40961	2.49768	1.7719		TMPRSS6	1.51146	1.23801	0.819085
CDCA2	0.903997	1.42275	1.57384		LOC102159397	0.840385	0.409512	0.48729
LOC106508065	5.64243	8.77423	1.55504		TST	15.744	11.6977	0.742997
ESCO2	1.18626	1.81484	1.52989		IFT27	43.8603	31.5384	0.719065
KIF13B	0.797077	2.50019	3.1367		FOXRED2	0.822115	0.575189	0.699646
DDX60	0.0290776	0.0545516	1.87607		TXN2	43.6475	34.7472	0.796087
LOC102167963	0.810466	3.25819	4.02014		LOC106507478	0.124649	0.0668141	0.536019
ZNF891	1.03503	1.7586	1.69908		CCDC65	2.26966	1.64669	0.725521
EP400	5.13088	7.94936	1.54932		DDN	0.046797	0.0250841	0.536019
NCOR2	17.199	29.2465	1.70047		TUBA1A	164.785	133.557	0.810496
MLXIP	7.33531	11.5593	1.57584		GPD1	0.996519	0.656564	0.658857
LOC106505926	0.228211	0.733952	3.21611		ATG101	20.0878	16.031	0.798049
CAMKK2	0.565609	1.01059	1.78673		KRT7	134.788	111.458	0.826919
TCTN1	3.54051	5.50932	1.55608		LOC100621639	0.741896	0.590091	0.795383
HVCN1	1.02921	1.80022	1.74912		IGFBP6	68.374	43.7827	0.640341
CUX2	2.88467	5.85632	2.03015		SOAT2	0.43372	0.355561	0.819794
CIT	1.15615	1.91263	1.65431		CSAD	2.12356	1.59502	0.75111
RNFT2	1.38385	2.8457	2.05636		PFDN5	104.965	81.8294	0.779588
MED13L	3.03648	5.307	1.74775		MAP3K12	1.8069	1.4442	0.799271
RASAL1	0.060389	0.140268	2.32275		TARBP2	31.7162	26.1783	0.825392
HECTD4	3.26422	5.38278	1.64902		NPFF	11.0744	8.04672	0.726604
TRPV4	1.30687	2.18325	1.67059		HOXC11	0.116151	0.0862046	0.74218
KIAA1671	0.224625	0.504014	2.2438		LOC102167757	5.55755	4.49134	0.808152
LOC110256758	0.150184	0.268339	1.78673		HOXC9	8.80189	6.9098	0.785036
ASPHD2	0.134723	0.240714	1.78673		PPP1R1A	6.88478	5.20994	0.756733
SRRD	1.35909	2.66182	1.95853		BLOC1S1	77.496	48.1586	0.621432
CABP7	0.058669	0.125791	2.14408		RDH5	0.188792	0.121436	0.643223
PRR14L	3.61642	5.42598	1.50037		CD63	417.015	322.671	0.773763
SLC5A1	0.281113	0.632865	2.25128		SARNP	22.5567	18.1809	0.806012
LOC102167466	0.197578	0.635434	3.21611		LOC106510299	0.899971	0.514562	0.571754
LOC110256677	0.35443	0.55533	1.56683		PYM1	18.5823	15.3026	0.823503
LOC106505982	0.0392507	0.168313	4.28815		PMEL	0.228625	0.178251	0.779664
PI4KA	35.3279	57.2179	1.61962		CDK2	12.0749	9.33108	0.772769
P2RX6	0.308664	0.59877	1.93988		RPS26	3873.02	2790.23	0.720428
LOC100155138	0.0957285	0.205249	2.14408		ZC3H10	565.227	420.194	0.743408
LOC106505566	2.259	4.25892	1.88531		LOC106507497	1.68231	0.601167	0.357346
LYST	0.909926	1.57577	1.73175		MYL6B	86.6938	66.9597	0.77237
LOC102158473	0.0185394	0.159	8.57631		MYL6	257.064	190.959	0.742846
PCNX2	0.0751903	0.161214	2.14408		SLC39A5	1.30338	0.722726	0.554503
ZNF37A	0.265129	0.494769	1.86614		CNPY2	41.7859	32.1004	0.768212
ZNF248	1.34396	2.25576	1.67844		APOF	2.00745	1.6457	0.819794
LOC110256649	426.672	835.855	1.95901		NACA	135.522	112.404	0.829411
SLC16A9	0.138843	0.260479	1.87607		SDR9C7	0.0545277	0.0324754	0.595577
LOC110256700	0.0173712	0.0605234	3.48412		LOC100512656	0.830574	0.388541	0.467799
LOC110256759	0.119301	0.255791	2.14408		LOC100626199	0.945429	0.63708	0.673853
JMJD1C	7.05087	10.6815	1.51492		MYO1A	0.119046	0.0510487	0.428815
TET1	0.925828	4.31931	4.66535		SHMT2	335.857	262.46	0.781463
STOX1	0.0184993	0.059496	3.21611		STAC3	1.4566	1.17911	0.809498
SGPL1	2.85942	4.34119	1.5182		INHBE	153.78	126.223	0.820808
CDH23	0.0185063	0.0396788	2.14408		KIF5A	0.403847	0.291983	0.723003
LOC106506033	0.568016	0.862658	1.51872		SLC26A10	0.231536	0.0709187	0.306297
CHST3	1.71539	2.67003	1.55652		TSPAN31	67.7909	52.9763	0.781466
CFAP70	0.14598	0.248552	1.70265		MARCH9	13.6108	10.8117	0.794352
USP54	0.935482	1.63734	1.75027		EEF1AKMT3	21.4687	16.7209	0.778848
SEC24C	17.0169	26.2401	1.542		LLPH	25.4424	18.3043	0.719441
KAT6B	1.4213	2.21745	1.56016		GRIP1	0.391678	0.293925	0.750427
ZMIZ1	3.76465	6.09114	1.61798		CAPS2	0.266065	0.182548	0.686105
ZCCHC24	0.568135	0.87009	1.53148		ETFBKMT	0.941205	0.691357	0.734545
LOC102167252	0.0246425	0.0792533	3.21611		LOC106509230	0.0449114	0.00962934	0.214408
SH2D4B	0.353841	0.559014	1.57985		LMNTD1	0.0464943	0.0118675	0.255247
LDB3	0.134167	0.20921	1.55933		ETFRF1	7.37665	4.8976	0.663933
FAM35A	0.123049	0.275819	2.24153		LOC110260725	0.52092	0.300702	0.577251
PCDH15	0.0929592	0.18398	1.97915		MGST1	30.2545	22.4965	0.743575
LOC106506084	0.0143791	0.138734	9.64834		LOC100625850	26.64	16.7415	0.628436
PAPSS2	7.82984	17.1952	2.19612		FAM234B	1.72852	1.35703	0.785079
BTAF1	5.52469	8.73372	1.58085		HEBP1	55.3255	44.3525	0.801665
CPEB3	0.247639	0.447995	1.80906		BORCS5	12.637	7.45311	0.589784
CYP2C42	0.494384	1.15937	2.34508		BCL2L14	0.133337	0.0714712	0.536019
ENTPD1	0.0365789	0.127445	3.48412		LOC106507516	0.238705	0.142167	0.595577
LOC100156006	0.449138	0.722239	1.60806		MAGOHB	19.9594	14.3674	0.719834
PYROXD2	0.206969	0.433672	2.09535		C5H12orf57	97.7136	67.4969	0.690763
ENTPD7	16.7893	27.0087	1.60869		SPSB2	6.70844	3.26432	0.486599
DPCD	0.622128	1.13381	1.82247		TPI1	300.396	224.328	0.746773
KCNIP2	0.0586149	0.109966	1.87607		P3H3	31.5047	25.296	0.802928
TAF5	1.97421	2.99219	1.51564		GPR162	0.39334	0.295173	0.750427
LOC100157433	0.00721378	0.0618676	8.57631		PTMS	389.886	276.616	0.709479
COL17A1	0.159688	0.271892	1.70265		LOC110260751	0.631858	0.393823	0.623278
LOC100152209	0.0368699	0.177867	4.82417		ING4	21.0596	15.9746	0.758544
LOC110256730	0.00690738	0.0222149	3.21611		LOC102162288	2.98676	1.90384	0.637428
LOC102167161	0.0152713	0.180086	11.7924		IFFO1	4.3886	3.30901	0.754
LOC102165730	1.35418	2.09465	1.5468		MRPL51	40.0969	29.1962	0.728141
ABLIM1	0.725344	1.39077	1.91739		PLEKHG6	0.131124	0.093713	0.714692
ATRNL1	2.92259	4.54048	1.55358		SLC6A13	0.0133505	0.00715613	0.536019
LOC110256798	0.379647	1.08532	2.85877		WNT5B	0.283646	0.1267	0.446683
LOC106506141	0.0395156	0.127087	3.21611		DCP1B	0.342471	0.203968	0.595577
MKI67	2.10679	3.24861	1.54197		BID	17.2733	13.643	0.789832
EBF3	1.10335	1.74469	1.58126		ZCRB1	35.831	28.0043	0.781566
LOC110256840	0.549768	1.08052	1.9654		TMEM117	0.446036	0.345343	0.77425
SYCE1	0.858022	1.49473	1.74206		LOC110260769	0.0889607	0.0190739	0.214408
MBD5	0.393566	0.619058	1.57295		LOC110260814	0.256137	0.0392269	0.153148
LRP1B	0.64951	1.01652	1.56506		RPAP3	3.59815	2.95103	0.820152
ACMSD	0.194469	0.297827	1.53148		ASB8	6.07263	4.74743	0.781775
LOC102159687	0.00531418	0.017091	3.21611		STAB2	0.0410051	0.0274744	0.670024
TMEM37	1.37621	2.19992	1.59854		PARPBP	1.18962	0.855213	0.718896
LOC106509644	0.0581781	0.498953	8.57631		SPIC	0.568113	0.243615	0.428815
KBTBD11	0.0131361	0.0211236	1.60806		CFAP54	0.100086	0.0504921	0.504489
LOC106506202	1.45945	2.29178	1.57031		AMDHD1	2.60427	1.74796	0.671189
LOC100621121	0.167084	0.313462	1.87607		NR2C1	5.33994	4.04024	0.756608
LOC100621235	0.179745	0.275276	1.53148		NDUFA12	42.73	31.6207	0.74001
STOX2	0.255163	0.463723	1.81736		LOC102157618	0.0387786	0.010393	0.26801
LOC100523215	0.00557912	0.0179431	3.21611		SOCS2	0.134384	0.0180081	0.134005
TNKS	5.71983	9.48578	1.6584		LOC106510420	0.0757312	0.0473589	0.625356
LOC106508273	0.0356527	0.0764422	2.14408		BTG1	201.319	166.581	0.827448
UGGT1	32.1548	54.1727	1.68475		C5H12orf50	0.109539	0.0293574	0.26801
BAZ2B	0.865195	1.45989	1.68735		RASSF9	0.488182	0.338638	0.693672
CD302	0.153854	0.494812	3.21611		LOC102165008	0.0426643	0.0285861	0.670024
LOC110256914	0.0437594	0.0938236	2.14408		CSRP2	0.172787	0.102908	0.595577
DPP4	0.370943	0.621351	1.67506		PRDM7	0.104884	0.0321255	0.306297
COBLL1	0.0254526	0.0682155	2.6801		LOC100738955	10.2831	7.55528	0.734724
LOC110256963	2.63178	4.3261	1.64379		LOC106509348	0.764287	0.421377	0.551334
HOXD13	0.105205	0.20677	1.9654		SPATA33	2.09471	1.16152	0.554503
TTN	0.00479073	0.0148369	3.097		CHMP1A	54.7501	40.1402	0.733154
FAM171B	0.046959	0.181231	3.85934		CPNE7	0.511432	0.316971	0.619772
COL5A2	0.22609	0.502709	2.22349		RPL13	1863.69	1373.71	0.737087
MFSD6	1.86502	2.83819	1.5218		SPG7	19.5489	15.8074	0.80861
LOC100516649	0.186638	0.425177	2.27808		APRT	29.0875	19.6578	0.675817
SLC39A10	0.897811	2.36097	2.6297		CDT1	7.83917	6.15336	0.78495
LOC102166561	0.120542	0.258452	2.14408		CTU2	17.9938	14.0389	0.78021
BMPR2	3.63808	7.87642	2.16499		MVD	12.4817	8.08201	0.647511
ICA1L	0.0673525	0.1765	2.62054		CYBA	75.9481	51.8984	0.68334
RAPH1	3.65338	8.96702	2.45445		ZFPM1	4.41294	3.63785	0.82436
PARD3B	0.183926	0.284299	1.54573		CA5A	0.15529	0.0350477	0.225692
LOC106506339	0.670099	1.15274	1.72025		LOC110260893	0.725957	0.566003	0.779664
UNC80	0.00339446	0.014556	4.28815		FOXL1	0.565253	0.324125	0.573416
KANSL1L	0.518259	1.07591	2.07601		LOC100624067	333.217	246.348	0.739303
CPS1	3.34027	5.6214	1.68292		EMC8	32.4614	25.3171	0.779915
FN1	1893.77	3565.51	1.88276		COTL1	80.8366	63.831	0.78963
TMEM169	0.315913	0.564451	1.78673		TLDC1	2.60615	1.96227	0.752937
TNS1	2.04643	3.27327	1.5995		LOC106507552	1.51879	1.09632	0.721839
VIL1	0.00968959	0.051938	5.36019		LOC110260900	0.0758258	0.0406441	0.536019
CDK5R2	0.00959597	0.0720107	7.50427		MLYCD	3.52076	2.45468	0.6972
DES	0.159495	0.268691	1.68463		MPHOSPH6	17.3586	14.3772	0.828251
LOC102164493	0.115992	0.227971	1.9654		HSD17B2	97.9396	74.2884	0.758513
IRS1	7.24656	11.8874	1.64043		LOC110260906	0.100819	0.0720542	0.714692
FBXO36	0.14978	0.321139	2.14408		SDR42E1	5.22587	4.07996	0.780724
SLC16A14	0.0264555	0.0472688	1.78673		GCSH	26.1624	19.3942	0.741303
PRSS56	0.197578	0.317717	1.60806		C6H16orf46	0.230409	0.164672	0.714692
INPP5D	0.0513557	0.110111	2.14408		CENPN	4.38312	3.20666	0.731594
COL6A3	0.00558024	0.0119645	2.14408		LOC110261264	0.0583204	0.0104203	0.178673
PER2	0.291691	0.500327	1.71526		WWOX	0.129482	0.0858535	0.663053
LOC100627387	0.653819	1.02802	1.57232		NUDT7	18.5885	14.8274	0.797664
FARP2	0.433468	0.746129	1.7213		SYCE1L	0.169181	0.0453421	0.26801
ANKH	0.041534	0.0623365	1.50085		GABARAPL2	54.6181	45.3292	0.82993
MYO10	8.20428	13.3296	1.62471		ZNRF1	13.7896	10.0969	0.732209
TRNAK-UUU_15	2.28568	7.35101	3.21611		EXOSC6	12.7527	7.49721	0.587892
SKP2	4.36377	7.14478	1.63729		LOC102160376	0.347493	0.269047	0.77425
C16H5orf42	4.93662	8.02686	1.62598		LOC102163267	0.674979	0.325621	0.482417
LOC397451	0.0412904	0.0774636	1.87607		HP	3.97534	2.97147	0.747476
LOC110257334	0.0192185	0.123618	6.43223		PSMD7	98.5237	80.8084	0.820192
OSMR	1.12795	2.18756	1.93941		NOB1	94.8301	75.2062	0.793062
ITGA2	0.613245	1.12542	1.83518		MT-2B	105.766	77.2191	0.730095
FST	0.160901	0.287487	1.78673		FAM192A	8.80119	6.71752	0.763251
LOC100737060	0.157991	0.254058	1.60806		CCDC102A	4.5027	3.46091	0.768631
LOC110257245	0.043249	0.0695469	1.60806		ADGRG5	0.487566	0.356959	0.732124
SGTB	0.354375	0.70982	2.00302		LOC102160805	1.17767	0.554739	0.471047
LOC110257255	0.390646	1.57045	4.02014		CFAP20	16.0332	13.0659	0.814933
MAP1B	6.78344	19.1686	2.82579		CCDC113	0.0362412	0.0129507	0.357346
ZNF366	0.061974	0.206698	3.33523		CDH5	0.0859854	0.0614531	0.714692
LOC110257222	0.378548	0.639164	1.68846		CES3	7.7962	6.43351	0.825212
CREBRF	1.28694	2.06947	1.60806		LOC110260940	0.387809	0.0346455	0.0893365
SH3PXD2B	23.0122	35.9663	1.56292		LOC100523672	11.6963	8.30725	0.710244
LOC110257343	0.89567	1.49449	1.66858		EXOC3L1	0.702412	0.251004	0.357346
KCNIP1	0.0698064	0.224505	3.21611		ELMO3	2.064	1.03573	0.501805
LOC102157413	0.13361	0.299492	2.24153		LRRC29	1.87649	1.47366	0.78533
LOC106506567	0.0822234	0.125924	1.53148		TMEM208	40.7822	31.9549	0.78355
LOC110257272	0.149111	0.479557	3.21611		TPPP3	3.95546	2.44425	0.617943
ADAMTS16	0.011353	0.0243417	2.14408		CARMIL2	0.749235	0.495312	0.66109
DLC1	1.49164	2.52735	1.69435		CENPT	2.70034	2.10111	0.778092
LOC102160003	0.730642	1.50261	2.05656		THAP11	51.3721	42.3144	0.823685
LOC110257408	0.0520283	0.223105	4.28815		CES1	15.1515	11.9452	0.788381
LOC110257467	0.054421	0.291707	5.36019		IRX3	19.7851	15.4699	0.781895
FAT1	38.9163	64.7968	1.66503		LOC110260963	0.0664268	0.0101732	0.153148
LOC100517735	0.384163	0.732155	1.90585		SHCBP1	3.95524	2.90755	0.735112
ANK1	0.0177893	0.0762832	4.28815		LOC100522678	56.4713	46.4267	0.822129
LOC110257462	2.13916	3.6037	1.68463		PLEKHF1	7.82097	5.62851	0.719669
FERMT1	10.7518	20.7375	1.92875		C6H19orf12	8.17767	6.59305	0.806226
TMX4	15.8909	24.7657	1.55848		PDCD5	95.1386	66.7005	0.701088
SCP2D1	0.0608737	0.163147	2.6801		NUDT19	5.2288	4.33757	0.829553
RALGAPA2	5.35888	11.3695	2.12163		CEBPA	0.290002	0.19986	0.689167
ACSS1	0.0363994	0.0682877	1.87607		PEPD	48.8363	40.3125	0.825463
RNF24	1.29448	2.7596	2.13182		SCN1B	2.48081	1.83021	0.737747
HSPA12B	0.0909938	0.172586	1.89668		USF2	52.0059	42.2599	0.812598
LOC102164024	0.0975758	0.313815	3.21611		TMEM147	60.598	49.9185	0.823765
LOC106506648	0.624924	0.957061	1.53148		HAUS5	2.26669	1.86126	0.821136
BPIFB5	0.0272705	0.0584701	2.14408		ETV2	0.734312	0.380909	0.518728
NCOA6	13.1846	20.4507	1.5511		COX6B	109.476	82.871	0.756976
FAM83C	0.0108207	0.104402	9.64834		U2AF1L4	12.4041	10.1417	0.817614
CEP250	1.82408	2.74542	1.5051		PSENEN	22.2904	17.0555	0.765149
FER1L4	0.00694533	0.044674	6.43223		LIN37	29.2088	23.9519	0.820022
SOGA1	4.03977	6.95523	1.72169		APLP1	4.07074	2.54975	0.626359
L3MBTL1	0.00876706	0.0563918	6.43223		HCST	0.974619	0.696552	0.714692
FITM2	11.8206	19.0448	1.61116		TYROBP	10.612	6.80557	0.641309
LOC100739507	0.107787	0.385174	3.57346		SDHAF1	13.4192	9.74883	0.726483
MMP9	0.966433	1.9685	2.03687		SYNE4	0.036455	0.0260541	0.714692
NCOA3	2.71471	8.21795	3.02719		ALKBH6	48.3637	34.1331	0.705759
LOC110257429	0.245169	0.375472	1.53148		OVOL3	0.144213	0.025767	0.178673
RIPOR3	0.449924	0.687585	1.52822		POLR2I	28.1963	17.846	0.63292
LOC102165584	0.378152	0.586754	1.55163		LOC110261284	0.276937	0.197925	0.714692
LOC106506715	0.0159159	0.0597187	3.75213		ZNF829	2.16794	1.64539	0.758965
PARD6B	3.62836	6.76708	1.86505		WDR87	0.0439571	0.0269278	0.612593
NFATC2	0.336218	0.568384	1.69052		LOC110260981	0.19413	0.138743	0.714692
LOC100513893	0.103092	0.165778	1.60806		DPF1	0.61798	0.37022	0.59908
LOC110257458	0.288605	0.839787	2.90982		YIF1B	51.1293	38.1137	0.745438
LAMA5	20.3959	30.9151	1.51575		PSMD8	188.49	152.023	0.80653
SLCO4A1	1.38703	2.51497	1.8132		EIF3K	289.253	220.991	0.764005
ZBTB46	0.695094	1.0547	1.51735		RINL	0.652364	0.537969	0.824645
LOC110257363	0.0780059	0.501752	6.43223		NFKBIB	124.402	100.382	0.806915
SAMD10	0.0920451	0.493379	5.36019		CCER2	1.58128	1.1092	0.701457
LOC102160938	0.0190408	0.0612375	3.21611		MRPS12	42.0869	29.3736	0.697929
LOC110257569	11.1069	17.2787	1.55566		MED29	2.40579	1.98686	0.825867
LOC110257570	4.42456	10.3523	2.33973		ZFP36	19.2411	14.9856	0.778831
MGAM2	3.38598	6.88047	2.03205		RPS16	2105.93	1582.8	0.751593
WEE2	0.0791156	0.190834	2.41209		DLL3	0.707274	0.530757	0.750427
KDM7A	2.85342	4.32411	1.51541		LOC100520248	3.86716	2.25737	0.583728
HIPK2	2.93544	4.76314	1.62263		FBL	116.583	95.2974	0.817418
KIAA1549	3.76595	6.68723	1.77571		LOC100522141	0.0888293	0.0595177	0.670024
LOC100525318	0.147598	0.241999	1.63959		C6H19orf47	8.04911	6.19826	0.770056
LOC102160748	1.18378	2.78776	2.35497		PLD3	24.5	19.3999	0.791832
LOC110257543	0.145485	0.238536	1.63959		HIPK4	0.351597	0.0706735	0.201007
AHCYL2	1.29458	2.27258	1.75546		PRX	2.15304	1.72788	0.802531
FLNC	7.05864	13.22	1.87288		SERTAD1	20.7137	12.349	0.596175
OPN1SW	0.105338	0.169389	1.60806		SERTAD3	21.7819	17.6666	0.811069
LOC110257524	3.33293	6.02948	1.80906		BLVRB	26.8878	21.6552	0.805389
LOC100522842	0.297822	0.478915	1.60806		NUMBL	4.27086	3.49633	0.818647
IQUB	0.140777	0.25958	1.84391		MIA	0.0692113	0.0346254	0.500285
PTPRZ1	1.0437	1.65625	1.5869		LOC106510546	0.37689	0.21164	0.561544
CTTNBP2	0.301953	0.475048	1.57325		PRR19	0.70225	0.365665	0.520704
LOC110257539	0.0163008	0.0349501	2.14408		PAFAH1B3	21.0461	17.2436	0.819325
ELMO1	0.0338811	0.062266	1.83778		RABAC1	357.243	255.456	0.715078
NPSR1	1.13816	2.17594	1.9118		LOC100737217	0.300787	0.117256	0.389832
AVL9	5.82812	9.42089	1.61645		RPS19	2408.54	1871.84	0.777167
NOD1	5.88214	10.3849	1.7655		LOC110260994	33.8183	26.6219	0.787203
HOXA9	0.00952204	0.15312	16.0806		LYPD3	0.213842	0.104203	0.48729
LOC106506836	0.057244	0.196377	3.43052		XRCC1	5.65631	4.39867	0.777657
MYO1G	0.14682	0.257559	1.75424		ZNF428	4.41779	2.35433	0.532921
LOC110257518	0.386238	0.579686	1.50085		KCNN4	0.51078	0.212946	0.416904
LOC102157930	0.139895	0.214247	1.53148		CBLC	2.60286	2.07138	0.795808
ZNF783	0.108762	0.18947	1.74206		TOMM40	76.4911	63.2229	0.82654
LOC110257720	0.984394	3.60563	3.6628		LOC110261003	0.395507	0.0529999	0.134005
LOC102166006	0.213813	0.343824	1.60806		GEMIN7	6.15816	4.57136	0.742325
MID1	0.0338475	0.0580573	1.71526		KLC3	0.0900804	0.0689783	0.765742
LOC100511794	0.0566608	0.0850396	1.50085		ERCC1	11.187	8.32074	0.743786
LOC110257650	0.0445659	0.107497	2.41209		PPM1N	0.361941	0.129338	0.357346
CDKL5	0.0814323	0.240071	2.94811		VASP	101.523	81.008	0.797928
PHKA2	0.286999	0.679205	2.36658		GIPR	0.482887	0.166395	0.344584
KLHL34	0.015242	0.0490202	3.21611		SNRPD2	95.0505	68.1197	0.716669
ARX	0.0188472	0.0606149	3.21611		QPCTL	14.2514	11.4353	0.802398
DMD	0.304813	0.47304	1.5519		DMPK	1.28889	0.886113	0.687503
PRRG1	1.99616	3.45686	1.73175		LOC110261014	0.283767	0.152104	0.536019
MED14	4.64407	7.41712	1.59712		CCDC61	14.2127	10.2045	0.717989
SHROOM4	1.99894	3.19409	1.59789		CALM3	52.9957	41.2176	0.777753
LOC110257837	0.0205385	0.0440361	2.14408		AP2S1	91.5961	65.2523	0.712391
RIBC1	0.270598	0.647126	2.39147		NPAS1	4.71983	2.49869	0.529402
HUWE1	20.0529	35.2505	1.75788		TMEM160	19.7639	13.1537	0.665541
PHF8	1.66855	2.71779	1.62883		NAPA	37.8609	31.1194	0.821939
WNK3	0.0823364	0.272159	3.30545		NOP53	185.716	153.441	0.826211
FAAH2	0.0609582	0.104559	1.71526		SELENOW	29.5611	19.0554	0.644609
LOC100511114	0.164405	0.281998	1.71526		LIG1	7.71582	6.31863	0.818918
AMER1	1.41487	2.17371	1.53634		SYNGR4	0.134587	0.108212	0.804029
OPHN1	0.257514	0.490782	1.90585		KCNJ14	1.57758	0.881599	0.558828
STARD8	0.679307	1.03547	1.5243		FAM83E	0.163383	0.0291921	0.178673
MED12	10.9273	18.3376	1.67814		RPL18_1	1836.57	1312.84	0.714834
PHKA1	3.22081	4.84304	1.50367		DBP	0.655267	0.21287	0.32486
ATRX	4.65656	7.21122	1.54862		CA11	1.04134	0.486617	0.467299
BRWD3	1.86161	2.86748	1.54032		NTN5	8.71129	6.06625	0.696367
LOC100520228	0.0533764	0.171665	3.21611		HSD17B14	32.5656	25.8517	0.793833
SRPX2	0.0248407	0.0532603	2.14408		LOC110261018	0.32399	0.115776	0.357346
GPRASP1	0.345866	0.583784	1.68789		RUVBL2	37.5167	30.249	0.806281
LOC102164431	0.604546	0.942686	1.55933		LHB	0.739068	0.388952	0.526273
LOC100515519	0.293242	0.838311	2.85877		LOC110261017	0.899971	0.578882	0.643223
LOC414400	0.261118	0.699823	2.6801		NTF4	1.20039	0.758922	0.632228
IL13RA1	16.8341	39.8905	2.36962		KCNA7	0.112858	0.0769921	0.682206
AKAP17B	0.146281	0.240829	1.64634		SNRNP70	97.1555	74.342	0.765185
ZBTB33	2.9484	4.70208	1.59479		CD37	0.257309	0.0848753	0.329858
LAMP2	13.8022	22.7799	1.65045		DKKL1	41.3094	31.2571	0.756658
LOC106507039	0.432827	1.31469	3.03744		SLC17A7	0.0934446	0.0601057	0.643223
LOC102163484	0.0543147	0.0873411	1.60806		PIH1D1	20.2478	15.6704	0.773931
MBNL3	0.827666	1.46201	1.76643		RPL13A	698.824	507.103	0.725652
LOC102158723	1.2868	1.95429	1.51872		RPS11	1514.23	1160.7	0.766529
LOC110257704	0.0199134	0.10674	5.36019		FCGRT	137.302	113.855	0.829234
LOC102166006_1	0.145293	0.249216	1.71526		RCN3	13.1412	8.50409	0.64713
LOC100624648	1.97013	3.37355	1.71235		NOSIP	33.0507	27.1081	0.820197
LOC110257937	0.0138664	0.104057	7.50427		PRRG2	1.03851	0.309258	0.297788
LOC110257936	0.0666985	0.187696	2.8141		RRAS	167.325	125.111	0.747715
LOC110257893	1.42611	2.62087	1.83778		IRF3	40.3531	31.8758	0.789923
LOC106510029	0.0116089	0.112007	9.64834		BCL2L12	8.90742	5.80038	0.651185
LOC106507784	0.0599119	0.107046	1.78673		ADM5	21.319	11.8912	0.557776
LOC100737676	0.5247	0.794116	1.51347		IL4I1	2.41319	1.5487	0.641764
LOC110258199	0.283767	1.21683	4.28815		ATF5	40.3047	30.6363	0.760118
LOC110258246	1.08842	2.49701	2.29416		SIGLEC11	0.183213	0.0841763	0.459445
LOC110258247	0.259379	0.476681	1.83778		POLD1	11.5301	8.87515	0.76974
RASD2	0.00611794	0.0131173	2.14408		EMC10	67.4133	48.3743	0.717578
DYNC1H1	39.0124	59.5791	1.52718		JOSD2	36.7823	25.2971	0.687751
LOC102159409	0.0385702	0.0620231	1.60806		LOC110261023	0.419365	0.140492	0.335012
TEX22	0.539983	0.846059	1.56683		CLEC11A	36.3941	25.6709	0.70536
LOC100153854	0.0333043	0.285628	8.57631		KLK15	1.27621	0.662008	0.518728
LOC102159737	0.155358	0.277583	1.78673		KLK4	7.11781	4.43637	0.623278
LOC102166678	0.531361	1.20171	2.26156		CTU1	20.4289	15.1432	0.741265
LOC110258721	0.263237	0.524086	1.99093		LOC110261034	0.881215	0.72669	0.824645
LOC110258732	0.193215	0.295905	1.53148		LOC100622710	0.109377	0.0195427	0.178673
LOC100521600	0.255052	0.510393	2.00114		RPS9	1389.97	1021.5	0.73491
LOC110258920	0.155648	0.278101	1.78673		LENG1	4.9664	3.55926	0.716666
LOC100739561	1.18337	3.28804	2.77855		TFPT	16.9636	13.5647	0.799635
LOC110258923	0.967274	1.6627	1.71896		NDUFA3	36.977	24.8983	0.673346
LOC100625662	1.46965	2.55585	1.73908		CACNG6	1.53783	0.824307	0.536019
LOC102164606	1.99763	4.85916	2.43246		MIR935	82.0369	47.6999	0.581445
LOC110259107	0.0339757	0.947005	27.873		LOC110261304	2.65627	2.05905	0.775166
LOC102159510	0.0355691	0.0762629	2.14408		LOC110261375	0.112816	0.0604715	0.536019
					LOC110255260	0.0334949	0.0179539	0.536019
					LOC110261042	0.292029	0.199224	0.682206
					LOC100516084	3.95481	3.24972	0.821715
					LOC100515209	3.04057	1.99038	0.654607
					C6H19orf84	0.148096	0.035281	0.238231
					ETFB	64.4163	44.3463	0.688434
					CDC42EP5	170.121	112.636	0.662091
					TTYH1	0.0494165	0.0397323	0.804029
					LOC100511639	0.460925	0.288242	0.625356
					LOC110261048	2.0176	1.63882	0.812261
					TNNT1	10.8773	7.92341	0.728436
					TNNI3	6.19571	4.65819	0.751842
					SYT5	0.517252	0.29185	0.564231
					TMEM86B	13.2204	9.31639	0.704697
					HSPBP1	34.0633	28.1285	0.825772
					BRSK1	2.35881	1.63037	0.691183
					KMT5C	12.1938	9.50256	0.779297
					LOC110261055	5.08603	3.34181	0.657056
					IL11	196.082	149.2	0.760907
					TMEM190	3.06826	2.02578	0.660239
					RPL28	2430.17	1824.45	0.750748
					UBE2S	45.7368	33.2931	0.727927
					LOC100621492	0.0663702	0.0517465	0.779664
					ZNF579	20.7598	15.7586	0.759091
					ZNF784	7.3235	5.37829	0.734388
					ZNF581	0.623477	0.501294	0.804029
					LOC100627967	6.39273	4.54208	0.710508
					LOC110261066	0.197578	0.158858	0.804029
					NLRP5	0.11671	0.0750707	0.643223
					ZNF787	6.33382	4.75536	0.750788
					ZNF444	25.1459	17.5233	0.696866
					LOC100626788	8.08311	5.45175	0.674461
					RPS5	1356.67	1096.39	0.808147
					CHMP2A	93.8747	73.963	0.787891
					UBE2M	136.092	111.474	0.819114
					ISG15	7.30617	4.7974	0.656623
					RNF223	0.169675	0.120121	0.70795
					LOC106509643	0.0449713	0.0180791	0.402014
					B3GALT6	19.7904	15.2127	0.768691
					UBE2J2	32.5052	23.9025	0.735343
					CPTP	1.72858	0.926552	0.536019
					TAS1R3	0.281649	0.127132	0.451385
					MXRA8	7.89787	6.00871	0.760801
					AURKAIP1	54.0233	40.9266	0.757574
					MRPL20	119.546	84.0844	0.703362
					TMEM88B	0.529382	0.319229	0.603022
					VWA1	4.88477	3.48299	0.71303
					LOC100525876	46.7345	37.3551	0.799304
					TMEM240	6.04708	4.48187	0.741162
					FNDC10	0.304294	0.163108	0.536019
					MIB2	21.4034	17.0102	0.794743
					MMP23B	1.32254	0.689748	0.521532
					LOC110261344	1.56106	1.05192	0.673853
					TMEM52	1.03734	0.670285	0.64616
					CFAP74	0.702377	0.505569	0.719797
					LOC100624218	0.168257	0.0601259	0.357346
					PANK4	18.937	15.58	0.822727
					FAM213B	4.08696	2.47643	0.605935
					TPRG1L	29.8754	22.5981	0.756413
					WRAP73	21.658	17.5195	0.808915
					TP73	2.91455	2.36138	0.810204
					SMIM1	4.27833	2.92875	0.684555
					LRRC47	35.9201	27.9359	0.777724
					LOC110261084	0.431149	0.108755	0.252244
					C6H1orf174	16.8077	12.5428	0.74625
					CHD5	0.0902985	0.0605022	0.670024
					RPL22	543.189	443.672	0.816791
					ESPN	1.5879	1.05721	0.665792
					LOC110261086	0.10648	0.0380503	0.357346
					THAP3	3.59431	2.8064	0.780791
					PARK7	131.2	105.792	0.806344
					TRNAE-UUC_18	7.72475	0.828123	0.107204
					LOC110261090	0.503816	0.180037	0.357346
					NMNAT1	2.50489	1.68159	0.671325
					CASZ1	0.655121	0.541944	0.827242
					MASP2	0.217568	0.0636112	0.292374
					FBXO2	35.5127	25.3655	0.714266
					MAD2L2	28.7749	21.981	0.763896
					MIIP	20.2357	15.2432	0.753281
					LOC110261101	0.0755683	0.054008	0.714692
					HSPB7	1.51726	0.511203	0.336926
					CLCNKA	0.300747	0.193448	0.643223
					ARHGEF19	0.999482	0.772098	0.772498
					LOC110255192	0.586226	0.392786	0.670024
					MRTO4	34.0313	26.35	0.774286
					PQLC2	3.84104	3.09654	0.806173
					CAPZB	155.508	127.122	0.817463
					MINOS1	103.519	76.2666	0.736739
					ALPL	0.0715347	0.038344	0.536019
					LOC100627283	34.6368	27.8838	0.805035
					KDM1A	25.5014	21.1007	0.827432
					E2F2	0.0732622	0.01309	0.178673
					RPL11	800.98	631.732	0.788699
					HMGCL	17.2961	13.318	0.770003
					RCAN3	0.822584	0.464127	0.564231
					AUNIP	0.372248	0.117372	0.315305
					SH3BGRL3	1.43995	0.771843	0.536019
					UBXN11	1.3499	0.921974	0.682992
					HMGN2	50.9055	40.5995	0.797546
					GPN2	0.597753	0.466047	0.779664
					FAM46B	1.68217	1.14136	0.678505
					IFI6	4.73042	2.91977	0.617234
					SMPDL3B	2.67965	2.0376	0.760399
					XKR8	0.305235	0.140239	0.459445
					ATPIF1	61.8241	50.587	0.818241
					MED18	7.48875	4.78877	0.639461
					LOC100622481	78.0713	59.8844	0.767048
					SERINC2	4.40144	3.61549	0.821432
					CCDC28B	1.641	0.848194	0.516876
					DCDC2B	0.389186	0.0758586	0.194916
					EIF3I	205.863	165.115	0.802063
					ZBTB8OS	13.4467	10.8861	0.809574
					TMEM54	22.1246	16.1338	0.729224
					A3GALT2	0.723882	0.258676	0.357346
					SMIM12	18.6981	15.0338	0.804029
					TMEM35B	3.14471	2.3136	0.735713
					TFAP2E	0.218374	0.180081	0.824645
					C6H1orf216	2.41352	1.69618	0.702781
					ADPRHL2	17.3765	14.2473	0.819915
					SH3D21	8.75895	6.82692	0.779422
					EVA1B	21.3433	15.1193	0.708386
					LSM10	25.8557	19.7227	0.762796
					MRPS15	40.8029	33.0671	0.81041
					CSF3R	0.0810053	0.0521045	0.643223
					EPHA10	0.33037	0.210587	0.637428
					MANEAL	0.302119	0.182184	0.603022
					YRDC	10.7648	8.64043	0.802654
					C6H1orf122	30.0529	20.5553	0.68397
					MYCBP	8.96011	6.36467	0.710334
					NDUFS5	85.7804	69.2566	0.80737
					LOC100518075	0.793516	0.567119	0.714692
					TRIT1	2.10618	1.56774	0.744353
					CIDEA	0.620739	0.221819	0.357346
					PIEZO2	0.0468956	0.0377054	0.804029
					LOC106508392	0.176646	0.0541061	0.306297
					NDUFV2	88.202	66.9569	0.759132
					LOC733637	156.651	129.021	0.823626
					LOC110261178	0.110135	0.0590345	0.536019
					SNRPD1	72.6917	51.4161	0.707316
					TTC39C	0.914369	0.6315	0.69064
					LOC106510687	3.50079	2.69581	0.770056
					RNF138	30.9888	25.3903	0.819339
					INO80C	9.81805	7.83801	0.798326
					PQLC1	14.5209	11.7169	0.806895
					TXNL4A	31.215	24.1761	0.774502
					PDZK1IP1	43.0474	30.5027	0.708584
					LOC102166593	0.075109	0.0201299	0.26801
					GIPC2	0.0756796	0.0540877	0.714692
					TYW3	7.05924	5.04518	0.714692
					LOC106507647	0.048541	0.0208151	0.428815
					CTH	174.491	144.572	0.828534
					GADD45A	386.214	287.287	0.743855
					RAVER2	0.192742	0.116228	0.603022
					TACSTD2	27.6027	19.9143	0.721461
					BSND	0.593207	0.460508	0.776304
					DHCR24	2.55849	1.18533	0.463293
					LOC110261227	0.198887	0.0376261	0.189183
					HSPB11	17.1762	11.502	0.669649
					LRP8	2.08011	1.56502	0.752376
					C6H1orf123	54.3774	40.5324	0.74539
					DMRTA2	10.2364	8.43732	0.824248
					FOXD2	5.35681	3.72212	0.69484
					PDZK1IP1_1	57.9715	46.7031	0.805621
					NASP	25.7414	19.5613	0.759917
					AKR1A1	8.63855	6.64585	0.769325
					LOC110261410	0.638858	0.362584	0.56755
					TOE1	5.60364	4.12443	0.736026
					UROD	26.6874	18.8395	0.705931
					BTBD19	18.2619	15.1386	0.828972
					TCTEX1D4	0.88723	0.535019	0.603022
					BEST4	0.380947	0.160881	0.422318
					RPS8	3421.14	2721.88	0.795606
					LOC106507672	0.938288	0.688234	0.7335
					ERI3	16.5186	13.4722	0.815577
					DMAP1	41.6554	29.9062	0.717943
					LOC100736638	1.88892	1.125	0.595577
					LOC102162566	0.0824381	0.0294589	0.357346
					HYI	17.2491	13.5483	0.785454
					MED8	32.1987	22.8489	0.709623
					LOC102158889	2.6521	1.05603	0.398186
					LOC106504280	0.254807	0.197808	0.776304
					PPCS	12.2045	9.35313	0.766367
					LOC110261249	50.2682	31.9035	0.634666
					LOC110255265	3.12411	2.37131	0.759034
					LOC110261255	0.735805	0.572275	0.777753
					LOC110261256	0.254811	0.173833	0.682206
					FOXC1	0.491776	0.272104	0.55331
					MYLK4	0.147179	0.0747387	0.507808
					PSMG4	52.6688	36.4751	0.692537
					LOC102161992	0.369031	0.226066	0.612593
					LYRM4	4.48206	3.6089	0.805189
					FARS2	17.6444	13.9436	0.790257
					LOC110261766	0.261294	0.200083	0.765742
					LOC110261771	0.689482	0.246384	0.357346
					EEF1E1	28.3188	19.7042	0.6958
					LOC100152566	0.0961346	0.0655836	0.682206
					MAK	0.605204	0.443348	0.73256
					SYCP2L	0.0568403	0.0152337	0.26801
					PHACTR1	0.438889	0.258778	0.589621
					TBC1D7	10.1291	7.63409	0.753675
					RNF182	0.55263	0.19748	0.357346
					CD83	2.9866	2.23002	0.746673
					LOC110261784	0.196184	0.0525793	0.26801
					LOC106504330	0.377073	0.0673727	0.178673
					CAP2	0.0837372	0.0179539	0.214408
					SLC17A2	0.0674876	0.0180873	0.26801
					HFE	3.19717	2.62625	0.821432
					LOC110261477	4.77117	3.50735	0.735112
					LOC100156937	2.45375	1.26654	0.516167
					LOC106504121	1.06326	0.725363	0.682206
					LOC110261487	3.60834	1.60067	0.443602
					LOC110261673	0.883764	0.442134	0.500285
					TMEM225B_1	0.864532	0.654947	0.757574
					LOC110261671	0.349068	0.124738	0.357346
					LOC100525821	0.254896	0.109303	0.428815
					LOC110261661	0.283767	0.152104	0.536019
					LOC110261676	1.01918	0.680089	0.667289
					ZSCAN9	2.29708	1.57061	0.683741
					ZSCAN31	0.884774	0.612884	0.692702
					MOG	0.460289	0.246724	0.536019
					ZFP57	0.488683	0.196458	0.402014
					ZNRD1	24.2208	17.9516	0.741162
					LOC100513601	8.63614	5.61827	0.650553
					SLA-2	16.3049	13.4001	0.821841
					RPP21	36.0612	26.284	0.728873
					MRPS18B	175.373	144.65	0.824813
					C7H6orf136	13.0906	10.1474	0.775166
					IER3	217.579	165.471	0.760511
					PSORS1C2	0.471874	0.30352	0.643223
					CCHCR1	8.12268	6.02989	0.742353
					TCF19	2.98325	2.08576	0.699155
					LOC100153163	0.0776791	0.0555166	0.714692
					SLA-6	12.6337	10.258	0.811958
					ATP6V1G2	0.145903	0.0625655	0.428815
					NFKBIL1	15.5391	11.7552	0.756495
					TNF	0.200306	0.107368	0.536019
					AIF1	0.510685	0.348392	0.682206
					LOC106504367	0.682781	0.274488	0.402014
					ABHD16A	9.1364	7.50258	0.821174
					LOC110261493	0.181167	0.0971089	0.536019
					DDAH2	2.42186	1.66044	0.685606
					HSP70.2	39.9088	33.0321	0.827688
					SLC44A4	0.16619	0.0791831	0.476461
					NELFE	82.7648	66.7685	0.806726
					STK19	27.5333	18.873	0.68546
					FKBPL	1.92801	1.54142	0.799486
					EGFL8	4.0113	3.19764	0.797157
					RNF5	26.7874	20.6211	0.769805
					NOTCH4	0.165703	0.079938	0.482417
					SLA-DQA1	1.34934	0.813683	0.603022
					LOC110261500	1.22417	0.349963	0.285877
					COL11A2	0.157254	0.106473	0.677077
					HSD17B8	39.369	30.5724	0.77656
					RING1	50.895	38.4754	0.755977
					LRRC1	1.23683	0.939632	0.759712
					BAG2	9.78708	7.85754	0.802848
					LOC100522935	0.273981	0.195812	0.714692
					B3GALT4	0.131485	0.0704786	0.536019
					WDR46	27.0594	19.926	0.736378
					PHF1	8.64808	7.09611	0.820541
					CUTA	77.2914	53.7009	0.694784
					BAK1	13.9096	11.071	0.795931
					C7H6orf125	140.27	90.7498	0.646966
					LEMD2	28.3932	20.441	0.719925
					LOC100156657	8.62725	5.50989	0.638661
					RPS10	900.004	702.128	0.780139
					LOC100517224	28.4059	19.4485	0.684663
					SNRPC	86.7099	71.2444	0.821641
					TAF11	14.8881	10.792	0.724876
					RPL10A	1906.67	1494.68	0.783921
					LOC100521322	1.46406	1.00589	0.687052
					LHFPL5	0.137512	0.0566992	0.412322
					PNPLA1	0.0599119	0.0214093	0.357346
					LOC106504394	0.806061	0.553042	0.686105
					CCDC167	22.5757	15.1079	0.669212
					MDGA1	0.170387	0.119432	0.700948
					LOC110261680	2.38966	1.50695	0.630611
					DNAH8	0.0181593	0.00778698	0.428815
					SAYSD1	5.62015	4.37666	0.778745
					LOC106507368	0.481023	0.0644593	0.134005
					DAAM2	0.262137	0.184117	0.70237
					FRS3	3.05355	1.68353	0.551334
					PRICKLE4	30.3659	22.0573	0.726385
					BYSL	80.6808	65.9922	0.817942
					GUCA1B	0.204329	0.0219048	0.107204
					RPL7L1	71.649	57.8014	0.806731
					C7H6orf226	10.2059	7.47771	0.732688
					RRP36	15.2338	12.2879	0.806618
					DNPH1	15.8112	9.42233	0.595927
					YIPF3	59.1324	45.5337	0.77003
					RSPH9	0.160052	0.0571941	0.357346
					MRPS18A	46.1602	34.7251	0.752273
					MRPL14	12.9759	10.1572	0.782775
					SLC35B2	12.0188	9.741	0.810482
					TMEM151B	0.4237	0.259556	0.612593
					PLA2G7	9.86862	7.56092	0.766158
					RHAG	0.228255	0.142741	0.625356
					PAQR8	0.486765	0.340325	0.699155
					PSMA4	91.3463	74.6108	0.816791
					WDR61	18.0559	13.685	0.757925
					CTSH	89.9259	69.2485	0.770062
					RASGRF1	0.145291	0.0954641	0.657056
					LOC110261544	0.355262	0.275062	0.77425
					TMED3	51.1928	41.3313	0.807365
					MESDC1	33.1427	27.5082	0.829993
					STARD5	1.12496	0.771843	0.686105
					WHAMM	8.90989	7.19813	0.807881
					FSD2	0.170713	0.0549032	0.321611
					AP3B2	0.345801	0.251128	0.726219
					RPS17	2335.35	1735.57	0.743173
					SEC11A	84.8073	69.7546	0.822507
					NMB	0.514303	0.374132	0.727455
					WDR73	12.509	9.90746	0.792028
					ZSCAN2	2.52058	1.91974	0.761627
					MESP2	0.205233	0.12001	0.584748
					CIB1	77.7842	62.895	0.808583
					GDPGP1	4.02782	3.03177	0.752708
					ISL2	0.419109	0.317154	0.756733
					PSTPIP1	0.186717	0.0250209	0.134005
					IMP3	56.9976	46.2634	0.811673
					NEIL1	2.28654	1.55528	0.68019
					LOC102158857	0.86381	0.567571	0.657056
					COMMD4	23.4309	14.6311	0.624435
					PPCDC	4.23229	3.38429	0.799635
					RPP25	0.0525072	0.0140724	0.26801
					LOC100156967	130.703	102.108	0.781219
					CSK	26.5743	20.682	0.778271
					LOXL1	6.46724	4.62208	0.714692
					C7H15orf59	0.106007	0.0852325	0.804029
					LOC106507710	3.01087	2.20493	0.732322
					FAM177A1	7.88831	6.23187	0.790012
					EAPP	16.7519	13.6828	0.816791
					PRKD1	0.772009	0.59373	0.769071
					SDR39U1	0.8968	0.65874	0.734545
					NEDD8	71.7006	48.2028	0.672278
					REC8	0.307189	0.237841	0.77425
					EMC9	25.2993	17.5969	0.695549
					CARMIL3	0.0849504	0.01301	0.153148
					LOC106504468	0.0887997	0.0634645	0.714692
					HAUS4	6.29808	4.37439	0.69456
					MRPL52	26.7719	20.7784	0.776125
					DAD1	178.224	141.258	0.79259
					LOC106504487	1.09259	0.44621	0.408396
					PNP	43.324	34.9914	0.807669
					APEX1	99.5221	79.5624	0.799445
					CCNB1IP1	7.68975	6.24906	0.812648
					NOP10	72.3037	59.0773	0.817072
					PPP1R36	2.43764	1.95166	0.800636
					RAB15	0.471341	0.356679	0.756733
					MAX	21.2555	17.4707	0.821935
					LOC106507734	0.0417742	0.00895672	0.214408
					LOC110261624	0.28606	0.0876192	0.306297
					LOC100513604	1.41739	1.00286	0.707545
					SLC10A1	0.628182	0.500759	0.797157
					LOC100525232	5.24483	4.26333	0.812864
					LOC110255249	0.111115	0.0324872	0.292374
					BBOF1	0.393471	0.248127	0.630611
					JDP2	13.4471	10.5815	0.786898
					TGFB3	0.116845	0.078289	0.670024
					IFT43	10.8091	8.34489	0.772028
					AHSA1	61.6922	50.8152	0.82369
					LOC102168159	0.019422	0.00694039	0.357346
					FBLN5	0.506506	0.417687	0.824645
					TMEM251	38.0408	27.7874	0.730465
					GON7	28.5507	22.8562	0.800548
					ISG12(A)	3.16347	1.73512	0.548485
					LOC100152306	4.12326	2.16103	0.524108
					LOC102159128	1.13991	0.661933	0.580687
					GLRX5	33.4779	25.9712	0.775772
					DEGS2	0.667058	0.28991	0.43461
					SLC25A47	8.98396	5.62429	0.626038
					ATP5I	24.9142	16.9282	0.679461
					CPLX1	0.390384	0.024618	0.0630611
					FAM53A	4.1049	2.69053	0.655443
					SLBP	6.28262	4.73379	0.753474
					TMEM129	7.35079	5.95009	0.809449
					C8H4orf48	5.23582	4.05972	0.775374
					NAT8L	2.16821	1.59586	0.736026
					HAUS3	7.08094	5.40315	0.763055
					TNIP2	3.05711	2.36627	0.77402
					GRK4	1.16807	0.529785	0.453555
					HGFAC	3.13118	2.38955	0.763146
					DOK7	5.85809	4.3311	0.739337
					ACOX3	3.90058	2.32694	0.596561
					GRPEL1	19.1761	15.2575	0.795653
					HS3ST1	1.54705	1.07195	0.692903
					FAM200B	1.90818	1.30033	0.681451
					CD38	0.446081	0.304319	0.682206
					FAM184B	0.0611862	0.032797	0.536019
					DCAF16	0.139657	0.0374293	0.26801
					SOD3	2.55791	0.949217	0.37109
					CCDC149	0.714296	0.519154	0.726806
					ZCCHC4	1.7436	1.15365	0.661649
					SMIM20	28.3809	20.5065	0.722546
					LOC100738304	7.65328	5.51689	0.720853
					KLB	0.651229	0.51256	0.787066
					RPL9	318.84	242.259	0.759812
					GNPDA2	8.0772	6.22427	0.770598
					LOC100626258	5.8606	4.31172	0.735713
					SCFD2	0.458163	0.312562	0.682206
					MSMO1	6.75548	4.78717	0.708635
					ARL9	5.11294	3.75711	0.734824
					IGFBP7	5.7108	4.36539	0.76441
					STAP1	0.911774	0.463006	0.507808
					LOC100624891	0.0450168	0.0241299	0.536019
					UTP3	23.9396	16.7038	0.697749
					CXCL8	711.592	572.952	0.80517
					AMCF-II	457.945	362.554	0.791699
					PPBP	39.6234	30.397	0.767147
					LOC100525396	8.7479	5.82428	0.665792
					CXCL2	295.216	244.712	0.828923
					EPGN	0.768822	0.477173	0.620654
					AREG	13.617	11.0964	0.814894
					BTC	0.307675	0.202978	0.659716
					C8H4orf26	3.88492	3.21584	0.827776
					CDKL2	0.262232	0.187415	0.714692
					NAAA	0.871304	0.596768	0.684913
					SEPT11	12.5162	9.91434	0.792121
					MRPL1	4.20462	3.35305	0.797467
					DCHS2	0.0256227	0.0183123	0.714692
					TMEM154	6.52283	4.98996	0.764998
					LOC102165147	0.351125	0.225852	0.643223
					LOC100523624	1.22005	0.978998	0.802424
					LOC102162631	0.149511	0.0961692	0.643223
					SCOC	45.7432	36.0066	0.787146
					LOC100739463	0.179579	0.110009	0.612593
					LOC102162389	2.32732	1.62937	0.700107
					LOC396566	0.261938	0.140404	0.536019
					C8H4orf33	0.227384	0.0609412	0.26801
					MAD2L1	8.8526	6.60719	0.746356
					METTL14	6.46111	5.05921	0.783025
					LOC100525935	123.496	88.5553	0.717073
					ENPEP	0.108964	0.0166876	0.153148
					LOC100516279	18.9252	14.815	0.782819
					RPL34	290.414	218.86	0.753615
					GIMD1	0.0446673	0.0239425	0.536019
					AIMP1	140.161	116	0.827617
					SLC9B1	0.757107	0.437041	0.577251
					H2AFZ	235.244	173.821	0.738896
					C8H4orf17	0.066476	0.0237549	0.357346
					TSPAN5	0.0397699	0.00710581	0.178673
					HERC6	0.232759	0.0950576	0.408396
					LOC100520923	3.33389	2.71491	0.814337
					SLC10A6	0.0351014	0.018815	0.536019
					MAPK10	0.221802	0.133389	0.601387
					MRPS18C	6.04198	4.46114	0.738358
					LOC102167078	0.459569	0.254642	0.554087
					COQ2	29.5041	24.0224	0.814206
					LOC110262195	0.0969804	0.0519833	0.536019
					LOC110262196	0.0703806	0.0188627	0.26801
					HNRNPD	127.447	101.903	0.799566
					LOC102163780	0.669331	0.307521	0.459445
					LOC110262202	1.12486	0.669942	0.595577
					LOC110255345	0.646724	0.277325	0.428815
					SCUBE2	0.0400491	0.0161003	0.402014
					AKIP1	7.54021	5.78286	0.766936
					RPL27A	904.316	649.291	0.717991
					EIF3F	339.458	267.213	0.787175
					LOC110255361	0.0645161	0.0403455	0.625356
					MRPL17	159.757	121.664	0.761555
					SMPD1	20.6529	16.1932	0.784064
					CAVIN3	5.27623	3.42493	0.649124
					LOC110255363	0.613765	0.454604	0.740681
					LOC100519856	4.56021	2.09516	0.459445
					ART1	0.0930071	0.0332357	0.357346
					LAMTOR1	44.3912	32.3807	0.72944
					FOLR1	2.75995	2.20972	0.800636
					STARD10	4.65425	3.8381	0.824645
					RELT	0.530509	0.396077	0.746598
					MRPL48	21.0321	15.4073	0.73256
					LOC100514530	15.955	11.1968	0.701776
					PAAF1	10.9692	8.02359	0.731469
					DNAJB13	0.0719201	0.0385506	0.536019
					UCP2	1.76501	0.528043	0.299173
					LIPT2	1.97805	1.53844	0.777753
					XRRA1	0.168031	0.114086	0.678958
					SLCO2B1	0.246705	0.191011	0.77425
					RPS3	1295.02	1025.14	0.791603
					WNT11	0.672349	0.260283	0.387125
					LOC102163793	0.64099	0.317154	0.494787
					LOC100523457	2.76146	2.20987	0.800254
					B3GNT6	0.0942815	0.0168456	0.178673
					MYO7A	0.0509402	0.0364066	0.714692
					PAK1	0.499394	0.290629	0.581964
					AAMDC	5.31645	3.17853	0.597868
					NDUFC2	88.5873	73.038	0.824475
					ALG8	8.68108	6.70527	0.7724
					NARS2	4.3396	3.43027	0.790459
					PRCP	10.0225	8.30346	0.828484
					LOC110262216	3.70788	2.30131	0.620654
					LOC100519675	65.6756	49.6224	0.755569
					LOC106504836	0.275338	0.196782	0.714692
					HIKESHI	36.6438	27.7137	0.756301
					LOC106508627	0.61175	0.382561	0.625356
					PRSS23	20.2273	14.8914	0.736201
					RAB39A	0.331061	0.208771	0.630611
					C9H11orf65	0.668087	0.486003	0.727455
					FDX1	62.4235	49.8075	0.797897
					CRYAB	8.87909	6.13643	0.691111
					HSPB2	2.5461	1.75902	0.690869
					TIMM8B	55.5222	42.8393	0.771571
					PTS	78.1453	63.6068	0.813955
					PLET1	2.54281	1.43734	0.565257
					TTC12	14.788	11.3072	0.764616
					RBM7	14.8061	11.9826	0.8093
					LOC102159414	0.217159	0.178026	0.819794
					APOA4	0.401286	0.301136	0.750427
					APOA1	42.572	31.0504	0.729363
					TAGLN	20.5088	10.9326	0.533069
					FXYD6	6.94912	4.93036	0.709494
					CD3E	0.857749	0.677555	0.789923
					IFT46	13.3471	11.0552	0.82828
					TREH	1.1545	0.371302	0.321611
					LOC102160985	0.0921977	0.0494197	0.536019
					LOC106504894	0.138354	0.0741603	0.536019
					RPS25	873.126	678.023	0.776547
					TRAPPC4	64.0753	50.1885	0.783274
					HMBS	15.7754	11.7082	0.74218
					ABCG4	0.296996	0.220425	0.74218
					MCAM	2.11989	1.65475	0.780586
					C1QTNF5	17.6055	12.7768	0.725727
					LOC110255443	2.10542	0.376182	0.178673
					THY1	0.104506	0.0224069	0.214408
					SCN3B	0.233501	0.163672	0.700948
					SPA17	1.04415	0.373122	0.357346
					DCPS	12.1883	10.0726	0.826416
					TMEM45B	0.170824	0.032317	0.189183
					THYN1	104.524	82.858	0.792718
					FMOD	2.86961	2.29326	0.799156
					SNRPE_1	156.622	116.41	0.743258
					TMCC2	0.504388	0.41281	0.818438
					LOC106508612	4.05315	2.47431	0.610466
					C4BPA	2.06357	1.45375	0.704482
					FAM237A	1.61784	1.02023	0.630611
					CYP51	15.5668	9.75286	0.626516
					RBM48	3.44681	2.82454	0.819464
					CALCR	0.238024	0.139184	0.584748
					TFPI2	41.8392	33.5138	0.801013
					LOC106504956	0.149411	0.0200218	0.134005
					SEM1	213.13	155.779	0.73091
					NDUFA4	85.4976	62.6241	0.732466
					TOMM7	34.5172	19.2699	0.558269
					LOC102161634	1.6854	1.13505	0.67346
					LOC102162436	0.142702	0.0382456	0.26801
					MALSU1	16.3196	13.3371	0.817249
					RUNDC3B	0.141199	0.113528	0.804029
					LOC100522818	0.388939	0.286658	0.737026
					KIAA1324L	0.135809	0.067943	0.500285
					TMEM60	10.0553	7.54575	0.750427
					LOC110262246	2.57884	2.06314	0.800029
					LHFPL3	0.0680081	0.0397676	0.584748
					DUS4L	5.2928	4.2634	0.805509
					STARD3NL	6.41824	4.83106	0.752708
					PPFIA4	0.0249	0.00889791	0.357346
					CHI3L1	4.08386	2.9187	0.714692
					LOC110255511	116.112	90.1795	0.776662
					SERPINC1	0.113429	0.0810671	0.714692
					LOC110255512	4.22991	3.21202	0.75936
					AXDND1	0.112943	0.0672663	0.595577
					FAM163A	0.232791	0.101173	0.43461
					ACBD6	18.4523	15.1533	0.821212
					LOC110255521	0.310477	0.21807	0.70237
					KIAA1614	0.0484268	0.0129789	0.26801
					IER5	71.381	57.7015	0.808359
					LOC102160814	1.105	0.641658	0.580687
					RGS16	0.062469	0.0223231	0.357346
					RGS8	0.113692	0.0548471	0.482417
					SHCBP1L	0.233245	0.0227316	0.097458
					LOC106505042	0.0398126	0.00853613	0.214408
					NSL1	8.59407	6.705	0.78019
					BATF3	19.0762	15.4042	0.807509
					LOC110255534	0.410175	0.324006	0.789923
					NENF	39.7714	28.7548	0.723003
					DTL	2.96631	2.25723	0.760956
					NEK2	6.75899	5.34752	0.791172
					HHAT	2.87843	2.1415	0.743983
					SERTAD4	0.221021	0.177707	0.804029
					LOC102159985	3.11023	2.15748	0.693672
					TRAF3IP3	0.646369	0.529247	0.818801
					G0S2	2.40687	1.74342	0.72435
					CAMK1G	0.249907	0.104187	0.416904
					LOC110255544	0.0796994	0.0491285	0.616422
					SEC61G	110.968	78.4689	0.70713
					GLRX2	6.25619	3.51927	0.562526
					TGFB2	0.479763	0.374722	0.781056
					LOC110255628	2.07996	1.69465	0.814749
					LOC110255631	1.12474	0.783745	0.696825
					LOC110255632	0.433982	0.342812	0.789923
					LOC110255736	0.16985	0.0827663	0.48729
					LOC110255641	0.401214	0.215058	0.536019
					CNIH3	0.246644	0.176275	0.714692
					SRP9	118.667	98.1678	0.827253
					LEFTY2	6.61761	4.87397	0.736515
					LOC106504501	0.760834	0.470031	0.617785
					LOC100510923	0.249409	0.190983	0.765742
					SCCPDH	22.147	18.0519	0.815092
					LOC102166270	3.34614	2.75341	0.822862
					LOC106505102	0.154424	0.082774	0.536019
					TFB2M	16.7087	13.8489	0.828844
					LOC102162044	0.0453779	0.0324313	0.714692
					LOC110255653	0.0264501	0.0200156	0.756733
					LOC110255656	3.99994	3.26712	0.816791
					LOC110255657	0.221908	0.12976	0.584748
					CACNA1S	2.48633	1.92907	0.775872
					PHLDA3	133.928	107.313	0.801272
					CSRP1	430.676	352.778	0.819124
					SHISA4	24.9273	15.7558	0.632069
					LOC110255662	0.451951	0.3331	0.737026
					TIMM17A	74.8707	55.8665	0.746173
					LGR6	0.153854	0.0824687	0.536019
					ZNF367	0.974738	0.499083	0.512018
					LOC106505124	0.306821	0.149511	0.48729
					RMI1	4.65308	3.7945	0.815482
					MIR7-2	17.3488	13.6754	0.788263
					LOC110255669	0.331061	0.0394344	0.119115
					IDNK	1.97532	1.42875	0.723303
					FRMD3	0.0650298	0.0380261	0.584748
					CCL19	2.56982	1.96782	0.765742
					IL11RA	6.18178	4.29712	0.695126
					SIGMAR1	28.8668	23.3057	0.807352
					RPP25L	23.0875	15.0656	0.652545
					ENHO	10.8161	8.13316	0.751951
					AQP7	0.132267	0.088622	0.670024
					DNAJA1	127.06	104.37	0.821421
					APTX	10.0787	7.62146	0.756197
					NDUFB6	29.3508	23.4558	0.799156
					PTCHD3	0.762047	0.408472	0.536019
					MPP7	0.305537	0.225895	0.739337
					BAMBI	0.288426	0.206136	0.714692
					ST8SIA6	0.142814	0.0680455	0.476461
					LOC100524391	1.47676	1.10219	0.746356
					LOC110255693	0.0700702	0.0187795	0.26801
					PDSS1	2.57074	2.12281	0.825759
					LOC106507918	0.0702805	0.0470896	0.670024
					OTUD1	29.0309	23.7003	0.816382
					LOC102161032	0.0860963	0.0461493	0.536019
					LOC106505187	0.693228	0.485917	0.700948
					CDC123	38.4521	31.304	0.814104
					NUDT5	13.3267	10.6492	0.799084
					LOC106505197	0.254352	0.0363566	0.142938
					IL2RA	0.0435283	0.011666	0.26801
					ANKRD16	3.10106	2.12578	0.685501
					UCN3	2.97424	1.6398	0.551334
					LOC110255727	0.195651	0.076271	0.389832
					LOC100624137	1.6292	0.859845	0.527773
					LOC100625049	7.74476	4.91383	0.634472
					LOC106505222	0.235421	0.0630951	0.26801
[truncated: 1,053 more rows]

## Sheet: Table S3
Table S3 Enrichment analysis of ordered dataset in GSEA
Cholesterol Homeostasis-Ordered dataset	Oxidative Phosphorylation-Ordered dataset	Reactive Oxygen Species-Ordered dataset
ATF5	HADHB	SOD2
STX5	NDUFS1	GCLM
ATF3	MDH2	GCLC
CBS	DLD	CAT
ECH1	SLC25A5	OXSR1
LGALS3	PDHB	SCAF4
PNRC1	NDUFB5	FES
ETHE1	NQO2	PDLIM1
NFIL3	PHB2	PRDX6
ANXA5	POR	GSR
TNFRSF12A	TOMM22	SELENOS
LSS	ATP6V1H	G6PD
LGMN	IDH2	NQO1
PLAUR	SUCLA2	PRNP
MVK	ISCU	SRXN1
S100A11	VDAC1	NDUFA6
NSDHL	VDAC3	GPX3
ACTG1	ATP6V1G1	PRDX1
GUSB	FH	PTPA
CLU	ATP6AP1	TXNRD2
PLSCR1	ECH1	NDUFS2
TMEM97	ACAT1	JUNB
ACSS2	OAT	FTL
PMVK	MRPS15	LAMTOR5
SREBF2	ACADM	TXN
EBP	NDUFB2	PRDX2
HSD17B7	SLC25A3	SOD1
DHCR7	COX6A1	HMOX2
FDFT1	SDHB	STK25
PCYT2	SDHC	NDUFB4
CHKA	MRPL11	MGST1
LDLR	ATP6V0B	GPX4
ALDOC	ETFA	GLRX
SQLE	SDHA	PRDX4
ACAT2	MRPS12	ATOX1
FDPS	TOMM70	HHEX
MVD	GPI	GLRX2
SC5D	SLC25A6
HMGCR	NDUFB8
ABCA2	NDUFC1
SCD	MRPL35
FASN	ISCA1
PDK3	PHYH
GNAI1	IDH1
FBXO6	PRDX3
ANTXR2	GRPEL1
CTNNB1	SLC25A11
SEMA3B	NDUFA6
	NDUFC2
	COX5B
	HSD17B10
	ACAA1
	SDHD
	COX7A2
	MGST3
	NDUFS2
	TCIRG1
	MTRF1
	COX7C
	BCKDHA
	DECR1
	VDAC2
	MRPS30
	SUCLG1
	UQCRB
	PDHX
	TIMM9
	NDUFA3
	ATP6V1E1
	BAX
	TIMM13
	COX6C
	PMPCA
	ACADVL
	ATP6V1F
	NDUFS3
	MRPL15
	MTX2
	TIMM50
	NDUFB7
	CYCS
	NDUFB3
	MDH1
	NDUFS4
	UQCR10
	NDUFA1
	HTRA2
	ECI1
	NDUFAB1
	TIMM17A
	TIMM8B
	ATP6V0C
	GPX4
	MRPL34
	NDUFS8
	ATP6V0E1
	ECHS1
	MRPS11
	NDUFA8
	FDX1
	MPC1
	RHOT2
	NDUFB4
	NDUFA2
	NDUFB6
	NDUFV2
	NDUFS7
	NDUFA9
	NDUFV1
	NDUFA5
	NDUFA7
	ETFB
	NDUFA4
	POLR2F
	NDUFS6
	COX17
	TIMM10
	SLC25A4
	LDHB
	IMMT
	CPT1A
	OPA1
	ACAA2
	PDP1
	ATP1B1
	AFG3L2
	NNT
	CS
	RETSAT
	COX10
	SLC25A20
	IDH3A
	OGDH
	LRPPRC
	CASP7
	ATP6V1C1
	MFN2
	DLST
	GOT2
	HSPA9
	MRPS22
	ALAS1
	MTRR
	ETFDH
	ALDH6A1
	SUPV3L1
	OXA1L
	ACO2
	RHOT1
	GLUD1

## Sheet: Table S4
Table S4 Enrichment analysis of differentially expressed genes in Volcano plot
Cholesterol Homeostasis	(-)LOG10(P value)	(-)Log10(P value)>1.3	Oxidative Phosphorylation	(-)LOG10(P value)	(-)Log10(P value)>1.3	Reactive Oxygen Species	(-)LOG10(P value)	(-)Log10(P value)>1.3	Inflammatory Response	(-)LOG10(P value)	(-)Log10(P value)>1.3
ABCA2	1.37967	ABCA2	LDHB	1.55036	LDHB	SOD2	0.746088	GPX4	ADCY8	0.880978	PARP4
ACAT2	3.24898	ACAT2	ACAA2	1.25153	OPA1	GCLM	0.370178	GLRX	PARP4	2.55057	C3
ACSS2	0.746079	ALDOC	OPA1	1.75692	CPT1A	CDKN2D	0.092608	PRDX4	BDKRB2	0.201554	FN1
ACTG1	0.502743	CHKA	CPT1A	1.51763	MRPL15	GCLC	0.153232	ATOX1	C3	2.50367	MTOR
ALDOC	2.99334	FDFT1	PDP1	0.821905	TIMM17A	PFKP	0.0777873	GLRX2	C4A	1.29113	HSPG2
ANTXR2	0.0231906	FDPS	NNT	0.63694	NDUFAB1	CAT	0.061448		CSF1R	0.226862	HYAL1
ANXA5	0.284308	MVD	IMMT	0.66378	ECI1	OXSR1	0.0212785		FN1	4.92082	IL10RB
ATF3	0.106872	PCYT2	ATP1B1	0.57453	NDUFB7	SCAF4	0.0460945		FOS	1.17336	IRAK2
ATF5	1.2459	SREBF2	SUPV3L1	0.51323	ACAA1	FES	0.0636685		MTOR	2.88679	ITGAL
CBS	0.358774		CS	0.591631	NDUFA7	PDLIM1	0.139008		HSPG2	5.02733	LRP1
CHKA	2.93608		RETSAT	0.51705	NDUFA4	PRDX6	0.172088		HYAL1	1.96684	MYD88
CLU	0.564592		AFG3L2	0.457884	TIMM13	GSR	0.175428		IL5	0.954561	NFATC3
CTNNB1	0.31313		MFN2	0.380234	GPX4	SELENOS	0.187063		IL10RB	1.58887	NOTCH2
DHCR7	0.460419		IDH3A	0.366746	MRPS11	G6PD	0.221635		IRAK2	1.84662	REL
EBP	1.16155		ACO2	0.338901	NDUFS7	NQO1	0.208311		ITGAL	1.52846	STAT3
ECH1	0.49338		COX10	0.26555	MRPS12	PRNP	0.249636		ITGB2	0.226862	TFRC
ETHE1	0.466706		ALDH6A1	0.252074	TIMM10	SRXN1	0.286183		ITIH4	0.860876	CHST4
FASN	0.886478		CASP7	0.232511	NDUFA1	NDUFA6	0.357033		LRP1	3.72284	NOD1
FBXO6	0.479216		ATP6V1C1	0.23559	POLR2F	GPX3	0.436873		MYD88	3.25732	F11R
FDFT1	1.57555		DLST	0.239584	COX7C	PRDX1	0.486654		NFATC3	5.62709	ASH1L
FDPS	3.04763		OGDH	0.241129	ETFB	PTPA	0.572323		NOTCH2	2.91319	SCUBE1
GNAI1	0		GOT2	0.237996	SLC25A4	TXNRD2	0.509523		PTGER2	0.311135
GUSB	0.12756		RHOT1	0.197081	COX6C	NDUFS2	0.617163		REL	2.52928
HMGCR	0.397763		LRPPRC	0.181441	NDUFA3	JUNB	0.665415		CCL3L1	0.336141
HSD17B7	0.729289		MRPS22	0.0968028	NDUFS6	FTL	0.697049		STAT3	4.1986
LGALS3	0.678416		HSPA9	0.0991508	NDUFA2	LAMTOR5	0.765903		TFRC	5.17328
LGMN	0.390994		OXA1L	0.0958192	COX17	TXN	0.883979		TNFSF4	0.660233
LSS	0.624417		SLC25A20	0.0714207		PRDX2	1.02313		TRPV1	0.62124
MVD	2.22699		MTRR	0.0772245		SOD1	1.10455		SEMA7A	0.24868
MVK	0.419119		ALAS1	0.067726		HMOX2	1.02831		CHST4	2.76615
NFIL3	0.230799		ETFDH	0.0494599		STK25	1.12366		CD96	0.927686
NSDHL	0.629161		GLUD1	0.0449966		NDUFB4	1.10332		NOD1	3.33386
PCYT2	1.58803		FH	0.00966552		MGST1	1.25764		NLRP1	0.543298
PDK3	0.674553		HADHB	0.0206684		GPX4	1.75164		F11R	2.13009
PLAUR	0.550715		SLC25A5	0.0200052		GLRX	1.65168		ASH1L	4.14874
PLSCR1	0.496859		VDAC1	0.0282767		PRDX4	2.04124		SCUBE1	2.26024
PMVK	0.995733		MDH2	0.030667		ATOX1	1.87465		MYLK3	0.646446
PNRC1	0.603783		OAT	0.0322925		HHEX	1.09143
S100A11	0.43133		IDH2	0.0360833		GLRX2	3.27012
SC5D	0.472615		ATP6V1H	0.0346353
SCD	0.914878		ISCA1	0.0433054
SEMA3B	0.123479		ETFA	0.0841704
SQLE	1.06501		DLD	0.0876875
SREBF2	1.64098		ATP6AP1	0.0962156
STX5	0.147829		ACADM	0.11252
TMEM97	0.319093		NDUFS1	0.123218
TNFRSF12A	0.554515		NDUFA8	0.133933
			PDHX	0.148205
			TOMM70	0.167833
			MRPL35	0.17915
			SDHA	0.200706
			PDHB	0.197211
			TCIRG1	0.20278
			MRPL11	0.213467
			DECR1	0.21992
			MDH1	0.23918
			NDUFA5	0.217209
			GPI	0.245491
			VDAC3	0.269747
			SLC25A3	0.279265
			SDHD	0.299083
			POR	0.317775
			NDUFA9	0.311027
			ACAT1	0.333118
			SUCLA2	0.327818
			IDH1	0.338263
			PHB2	0.361213
			NDUFA6	0.357033
			CYCS	0.392455
			ATP6V0B	0.390557
			SUCLG1	0.414927
			PHYH	0.434588
			SDHC	0.458851
			NDUFB2	0.41567
			TIMM50	0.458779
			MTX2	0.426641
			SDHB	0.50317
			HTRA2	0.48166
			UQCRB	0.487272
			ECH1	0.49338
			TOMM22	0.537651
			NQO2	0.519442
			ATP6V1E1	0.568959
			NDUFC1	0.529238
			ATP6V1G1	0.52638
			BCKDHA	0.585992
			NDUFS2	0.617163
			MGST3	0.546011
			VDAC2	0.707928
			NDUFS3	0.663772
			COX7A2	0.636072
			BAX	0.697191
			NDUFB8	0.694957
			NDUFB5	0.668841
			TIMM9	0.749728
			NDUFC2	0.736988
			PRDX3	0.823272
			HSD17B10	0.827896
			ISCU	0.816804
			UQCR10	0.808132
			MRPS15	0.821895
			MRPS30	0.835293
			MTRF1	0.761449
			PMPCA	0.912948
			SLC25A6	0.947973
			ATP6V0E1	0.923476
			COX6A1	0.941007
			NDUFB6	0.834235
			ATP6V0C	0.986754
			FDX1	0.900928
			GRPEL1	0.87176
			ACADVL	0.979773
			NDUFS4	0.969657
			ATP6V1F	1.00882
			ECHS1	1.10231
			RHOT2	1.0505
			NDUFS8	1.1174
			NDUFB4	1.10332
			TIMM8B	1.0601
			NDUFB3	1.12028
			MPC1	0.991673
			SLC25A11	1.21648
			MRPL34	0.998585
			NDUFV2	1.25174
			NDUFV1	1.28756
			COX5B	1.28344
			MRPL15	1.40052
			TIMM17A	1.36158
			NDUFAB1	1.34367
			ECI1	1.41315
			NDUFB7	1.40743
			ACAA1	1.3696
			NDUFA7	1.46729
			NDUFA4	1.51211
			TIMM13	1.60053
			GPX4	1.75164
			MRPS11	1.38532
			NDUFS7	1.88213
			MRPS12	1.8033
			TIMM10	1.58177
			NDUFA1	1.49218
			POLR2F	1.94707
			COX7C	1.99086
			ETFB	1.97331
			SLC25A4	1.58458
			COX6C	1.99282
			NDUFA3	1.81971
			NDUFS6	2.4743
			NDUFA2	2.78088
			COX17	2.61727

## Sheet: Table S5
Table S5 Differentially expressed genes between DES(5μM) and vehicle groups
Gene Symbol	Log2fc	P value	(-)LOG10(P value)
LOC102160855	1.31847	0.048953	1.31022
CCDC158	1.31847	0.048953	1.31022
LOC110259333	1.31847	0.048953	1.31022
LOC106510640	2.39247	0.0443061	1.35354
LOC106509513	2.39247	0.0443061	1.35354
PROKR2	1.19607	0.0439575	1.35697
LOC110259466	3.07054	0.0433314	1.3632
LOC110256914	3.07054	0.0433314	1.3632
LOC106507685	3.07054	0.0433314	1.3632
LOC110261988	3.07054	0.0433314	1.3632
TTN	1.29293	0.0425388	1.37121
LCP1	1.29293	0.0425388	1.37121
ZC3HAV1L	1.29293	0.0425388	1.37121
LOC102159166	1.29293	0.0425388	1.37121
CLDN20	2.07054	0.0419754	1.37701
PCLO	1.02163	0.0387935	1.41124
ANKRD1	1.02163	0.0387935	1.41124
CACNA1B	1.87789	0.0384743	1.41483
HSPA2	1.18601	0.0383018	1.41678
C12H17orf58	1.18601	0.0383018	1.41678
LOC102167943	1.39247	0.0348449	1.45786
ATP4A	1.74861	0.0347041	1.45962
LOC110262051	1.74861	0.0347041	1.45962
LOC100738479	1.07054	0.0335099	1.47483
LOC100621492	1.25496	0.0324684	1.48854
SPATA17	1.36004	0.0306351	1.51378
LOC110262100	1.51111	0.0276789	1.55785
LOC110257458	1.51111	0.0276789	1.55785
LOC110261039	1.51111	0.0276789	1.55785
LOC110255174	1.33357	0.026994	1.56873
LOC106509317	1.33357	0.026994	1.56873
LOC102161056	2.52997	0.0267805	1.57218
CCDC151	2.52997	0.0267805	1.57218
LOC110262175	2.52997	0.0267805	1.57218
LOC110259514	2.52997	0.0267805	1.57218
LOC110260746	2.18601	0.0264707	1.57723
DDX60	1.97743	0.0250426	1.60132
INSM2	1.97743	0.0250426	1.60132
CDK5R2	3.24046	0.0246349	1.60845
PLAC8L1	3.24046	0.0246349	1.60845
C6H1orf228	3.24046	0.0246349	1.60845
FGFRL1	3.24046	0.0246349	1.60845
LOC102167252	3.24046	0.0246349	1.60845
LOC110261065	3.24046	0.0246349	1.60845
RASGEF1B	1.00015	0.0236259	1.62661
LOC110262128	1.83607	0.0231566	1.63533
LOC102166504	1.7335	0.0211438	1.67482
RGS10	1.17007	0.0187538	1.72691
DLGAP1	1.11236	0.0175335	1.75613
LOC110261989	1.52997	0.0173117	1.76166
CCDC87	1.52997	0.0173117	1.76166
CYP3A22	1.52997	0.0173117	1.76166
LOC110259339	1.03737	0.0165779	1.78047
LOC110256910	2.29293	0.016576	1.78052
LOC110260998	2.07054	0.0161862	1.79086
LOC110260249	2.6555	0.0160841	1.7936
LOC110261184	2.6555	0.0160841	1.7936
SHC3	3.39247	0.0139512	1.85539
LOC106510029	3.39247	0.0139512	1.85539
SRD5A2	3.39247	0.0139512	1.85539
LENEP	3.39247	0.0139512	1.85539
LOC106507128	3.39247	0.0139512	1.85539
LOC110257408	3.39247	0.0139512	1.85539
NEDD9	1.04016	0.0133673	1.87396
LOC100738720	1.6555	0.0131976	1.87951
LOC106508550	1.6555	0.0131976	1.87951
LOC100157711	1.10616	0.0125613	1.90096
LOC102159510	1.20804	0.0124967	1.9032
LAX1	1.39247	0.0114183	1.9424
SLC1A2	1.10449	0.0113003	1.94691
CADM4	1.10449	0.0113003	1.94691
GLYATL2	1.19982	0.0112329	1.94951
LOC110259944	1.04252	0.0108903	1.96296
TTC29	2.39247	0.0103193	1.98635
CCDC39	1.26318	0.0103064	1.98689
LOC110259518	1.04357	0.0098652	2.00589
LOC110259691	1.25111	0.00931543	2.0308
ANPEP	1.72261	0.00903825	2.04392
LOC110255692	1.72261	0.00903825	2.04392
C9H11orf42	1.13765	0.00878151	2.05643
SPRY1	1.24046	0.00843262	2.07404
LOC397451	1.43977	0.00834208	2.07873
LOC110260629	1.43977	0.00834208	2.07873
KIAA0040	1.13467	0.00795583	2.09931
LOC100623157	3.52997	0.00788025	2.10346
SNTB1	1.30758	0.00759456	2.1195
KIAA0319	1.17007	0.00680446	2.16721
LOC110256581	1.518	0.00660661	2.18002
BCL7B	1.71439	0.00582377	2.2348
LOC106510322	1.71439	0.00582377	2.2348
C3H16orf71	1.09701	0.00501247	2.29995
SLC6A20	1.24887	0.00481765	2.31717
PAX9	1.24887	0.00481765	2.31717
LOC110255823	1.24046	0.00441553	2.35502
PHF7	2.07054	0.00432709	2.3638
LOC106505926	1.84815	0.00418133	2.37869
CCDC142	1.29293	0.00397843	2.40029
CHST13	1.70797	0.00381958	2.41798
LOC100517735	1.70797	0.00381958	2.41798
SH2D4B	1.03206	0.00379978	2.42024
POU4F1	1.05036	0.00364911	2.43781
KLHDC7A	1.6555	0.00360939	2.44257
CDHR4	1.35594	0.00349787	2.4562
CCDC81	1.15146	0.00342381	2.46549
MYLK	1.45756	0.00318237	2.49725
ZNF37A	1.14854	0.0031579	2.5006
RASA3	1.0916	0.00283689	2.54716
LOC102166006	1.82543	0.00275824	2.55937
PER2	1.07054	0.00223791	2.65016
FFAR1	1.11007	0.00199822	2.69936
B3GALNT1	1.00641	0.00192004	2.71669
LOC110257255	1.87789	0.00188854	2.72387
HOXD13	2.07054	0.00188767	2.72407
MPZL3	1.10616	0.00152558	2.81656
ESR2	2.7335	0.00148807	2.82738
LOC106509644	3.87789	0.00141036	2.85067
LOC100736825	1.07054	0.00134281	2.87198
LOC102158679	1.40757	0.00119594	2.92229
LOC102165892	1.37866	0.00106592	2.97228
LOC102161741	1.27699	0.00102398	2.98971
NAGS	2.07054	0.000857787	3.06662
COL5A2	1.29293	0.000756638	3.12111
GPLD1	1.07054	0.000672277	3.17245
NPSR1	1.04629	0.00062406	3.20477
LOC100526059	1.62073	0.000591283	3.2282
LOC102160003	1.09968	0.000552917	3.25734
LOC106504776	1.17007	0.000517672	3.28595
PLXNC1	2.39247	0.000488104	3.31149
DNAJC22	2.39247	0.000488104	3.31149
HOXA1	1.6555	0.000425204	3.3714
MATK	1.56804	0.000400542	3.39735
GPRASP1	1.14531	0.000353354	3.45179
IFFO2	1.57304	0.000289093	3.53896
LOC106505309	4.158	0.000252789	3.59724
ST6GAL1	1.10503	0.000223571	3.65058
LOC110255603	1.72261	0.000218753	3.66005
LOC110260373	1.32292	0.000216051	3.66544
DACT3	2.94501	0.000206996	3.68404
LOC106508382	1.3304	9.89405e-05	4.00463
PHKA2	1.21298	9.55787e-05	4.01964
LOC110257936	2.24046	8.39027e-05	4.07622
CGNL1	1.24046	4.41051e-05	4.35551
TBC1D2B	1.28466	4.1929e-05	4.37749
ERAP2	1.14671	3.46774e-05	4.45995
ZNF366	2.25816	2.91206e-05	4.5358
LOC110260590	2.92852	2.5283e-05	4.59717
FAM161B	1.18601	2.18605e-05	4.66034
EFNB2	1.54261	1.80646e-05	4.74317
KIF13B	1.20642	1.38067e-05	4.85991
SLX4	1.17906	1.16554e-05	4.93347
LOC110258617	1.9911	1.03465e-05	4.9852
LAMC2	1.09855	8.59042e-06	5.06599
LOC110258246	1.39247	6.50001e-06	5.18709
RNF24	1.09506	5.37511e-06	5.26961
LOC110259265	1.04402	3.77557e-06	5.42302
MYO9A	1.04156	3.05249e-06	5.51535
SELENOI	1.44451	3.0213e-06	5.51981
SLC39A10	1.20017	2.93092e-06	5.533
SMG8	2.04629	2.11207e-06	5.67529
PPARA	1.73892	1.79176e-06	5.74672
CLOCK	1.19083	1.751e-06	5.75671
LOC102164606	1.15651	1.63112e-06	5.78751
NFATC3	1.0989	1.44549e-06	5.83998
ANKFY1	1.1306	9.45734e-07	6.02423
TEAD1	1.06253	8.95732e-07	6.04782
GNAQ	1.36537	5.19809e-07	6.28416
RAPH1	1.07954	4.68516e-07	6.32928
LOC106505804	1.09516	4.04241e-07	6.39336
NCOA3	1.17322	3.76234e-07	6.42454
PAPSS2	1.0767	2.0081e-07	6.69721
PRDM2	1.24686	1.42122e-07	6.84734
ABCG1	1.17136	1.33622e-07	6.87412
LOC110260610	1.47215	7.59595e-08	7.11942
MAML1	1.26164	2.83082e-08	7.54809
IL13RA1	1.23671	2.4985e-08	7.60232
MAP1B	1.24026	2.65804e-09	8.57544
ELMSAN1	1.40688	9.14183e-10	9.03897
YEATS2	1.34455	6.9652e-10	9.15707
MAGI3	1.45827	2.76586e-10	9.55817
LOC110257570	1.45158	2.52049e-10	9.59851
PRKAR2A	1.52853	1.47639e-10	9.8308
KIAA0754	1.4222	1.23994e-10	9.9066
KLF13	2.19054	1.37693e-13	12.8611
TET1	1.98454	6.5946e-15	14.1808
LOC110257690	-1.01192	0.0490435	1.30942
LOC100525318	-1.43196	0.0452806	1.34409
LOC102162791	-1.43196	0.0452806	1.34409
CPLX1	-1.43196	0.0452806	1.34409
BBOF1	-1.43196	0.0452806	1.34409
C2H5orf63	-1.43196	0.0452806	1.34409
LOC110261106	-1.43196	0.0452806	1.34409
TIAM2	-1.087	0.0444493	1.35214
DNAJC12	-1.12211	0.0443348	1.35326
HAO2	-2.25139	0.0443061	1.35354
LOC110256125	-2.25139	0.0443061	1.35354
CSF2	-2.25139	0.0443061	1.35354
LOC102165717	-1.17047	0.0439575	1.35697
MDGA1	-1.17047	0.0439575	1.35697
AMT	-1.17047	0.0439575	1.35697
GPER1	-1.17047	0.0439575	1.35697
LOC110255764	-2.92946	0.0433314	1.3632
LOC100517145	-2.92946	0.0433314	1.3632
LOC100521779	-2.92946	0.0433314	1.3632
KANK3	-2.92946	0.0433314	1.3632
FBLN1	-2.92946	0.0433314	1.3632
LOC100621121	-2.92946	0.0433314	1.3632
LRRC26	-2.92946	0.0433314	1.3632
LOC102159209	-2.92946	0.0433314	1.3632
GNMT	-2.92946	0.0433314	1.3632
PUDP_1	-2.92946	0.0433314	1.3632
LOC110261486	-2.92946	0.0433314	1.3632
CLDN15	-1.2831	0.0425388	1.37121
IL12RB2	-1.92946	0.0419754	1.37701
LOC110262222	-1.92946	0.0419754	1.37701
LOC106506421	-1.92946	0.0419754	1.37701
LOC106508627	-1.92946	0.0419754	1.37701
LOC110256749	-1.92946	0.0419754	1.37701
LOC110255806	-1.37003	0.0397031	1.40118
CA5A	-1.37003	0.0397031	1.40118
LOC102163604	-1.44404	0.0397031	1.40118
GGT5	-1.11003	0.0388023	1.41114
LOC100621428	-1.11003	0.0388023	1.41114
C13H3orf14	-1.11003	0.0388023	1.41114
CBR3	-1.05145	0.0384848	1.41471
LOC106505587	-1.73682	0.0384743	1.41483
GPR146	-1.73682	0.0384743	1.41483
CEBPA	-1.73682	0.0384743	1.41483
LOC110260939	-1.15185	0.0383018	1.41678
MMP24	-1.00346	0.0379493	1.4208
LOC100155374	-1.00346	0.0379493	1.4208
TREH	-1.00346	0.0379493	1.4208
LOC110259519	-1.25139	0.0370978	1.43065
CHD5	-1.60753	0.0347041	1.45962
LOC110259457	-1.60753	0.0347041	1.45962
LOC102161833	-1.60753	0.0347041	1.45962
CD248	-1.09939	0.0340935	1.46733
LOC106507497	-1.1665	0.0339961	1.46857
PRRG2	-1.51442	0.0310526	1.5079
PKMYT1	-1.3445	0.0306351	1.51378
LRRC51	-1.3445	0.0306351	1.51378
CRACR2B	-1.15185	0.0299068	1.52423
LOC110258215	-1.22902	0.0294307	1.5312
AP1S3	-1.20248	0.0285161	1.54491
PDZD3	-1.20248	0.0285161	1.54491
LOC110259888	-1.20248	0.0285161	1.54491
PRSS53	-1.51442	0.0276789	1.55785
LOC110262272	-1.30797	0.026994	1.56873
LOC106510178	-2.38889	0.0267805	1.57218
LOC110255985	-2.38889	0.0267805	1.57218
LOC110260907	-2.38889	0.0267805	1.57218
LOC106508107	-2.38889	0.0267805	1.57218
LRRC71	-2.38889	0.0267805	1.57218
FOXL1	-1.0338	0.0266216	1.57477
CT55	-1.0338	0.0266216	1.57477
CACNA1F	-2.04494	0.0264707	1.57723
LOC102160997	-2.04494	0.0264707	1.57723
LOC106504464	-2.04494	0.0264707	1.57723
CPNE4	-1.20957	0.0259426	1.58599
LOC102166437	-1.83635	0.0250426	1.60132
KLHL6	-1.45302	0.0246357	1.60844
LOC110259172	-1.45302	0.0246357	1.60844
LOC110256076	-3.09939	0.0246349	1.60845
ATP2A1	-3.09939	0.0246349	1.60845
LOC102163731	-3.09939	0.0246349	1.60845
C6H19orf84	-3.09939	0.0246349	1.60845
LOC110255669	-3.09939	0.0246349	1.60845
DNAH17	-1.07385	0.0236259	1.62661
LOC110255920	-1.1274	0.0233933	1.63091
EBI3	-1.1274	0.0233933	1.63091
CALCR	-1.27342	0.0222191	1.65327
FAM105A	-1.27342	0.0222191	1.65327
ADAMTS7	-1.59243	0.0211438	1.67482
SAMHD1	-1.66643	0.0211438	1.67482
TAS1R3	-1.59243	0.0211438	1.67482
B4GALNT2	-1.66643	0.0211438	1.67482
LOC110255793	-1.59243	0.0211438	1.67482
ASIC2	-1.06697	0.0210435	1.67688
LOC110256586	-1.36242	0.0195301	1.70929
LOC106509619	-1.58154	0.0191693	1.71739
SPATA33	-1.32801	0.0174197	1.75896
PPM1N	-1.51442	0.0173117	1.76166
ISL2	-1.31649	0.0166986	1.77732
MACROD2	-2.15185	0.016576	1.78052
KIF26A	-2.15185	0.016576	1.78052
LOC110258160	-2.15185	0.016576	1.78052
NLRC5	-1.15185	0.0161891	1.79078
GRIN3B	-1.92946	0.0161862	1.79086
HIPK4	-1.92946	0.0161862	1.79086
IQCD	-1.92946	0.0161862	1.79086
LOC102157619	-1.92946	0.0161862	1.79086
TPPP	-2.51442	0.0160841	1.7936
LOC110256382	-2.51442	0.0160841	1.7936
TSACC	-2.51442	0.0160841	1.7936
LOC110260485	-2.51442	0.0160841	1.7936
LOC110260387	-1.45998	0.0156043	1.80676
FOXC1	-1.2987	0.0155637	1.80789
CASC1	-1.77746	0.0153481	1.81395
C6H16orf46	-1.77746	0.0153481	1.81395
HES7	-1.77746	0.0153481	1.81395
LOC110261096	-1.77746	0.0153481	1.81395
LOC110255919	-1.14097	0.0144973	1.83871
LOC110259890	-1.73682	0.0143062	1.84448
LSMEM2	-1.73682	0.0143062	1.84448
BICDL1	-3.25139	0.0139512	1.85539
HORMAD1	-3.25139	0.0139512	1.85539
LOC106507884	-3.25139	0.0139512	1.85539
FSD2	-3.25139	0.0139512	1.85539
LOC110258474	-3.25139	0.0139512	1.85539
ELOVL3	-3.25139	0.0139512	1.85539
ITGB1BP2	-3.25139	0.0139512	1.85539
FAM43A	-1.64567	0.0131976	1.87951
FAM151B	-1.37692	0.0126641	1.89742
LOC106504796	-1.25139	0.0119749	1.92173
FAM159B	-1.25139	0.0119749	1.92173
ADRA1D	-1.25139	0.0119749	1.92173
SMPD5	-1.3445	0.0114183	1.9424
LOC102164588	-1.51442	0.0110484	1.9567
GABRG2	-1.07242	0.0108903	1.96296
MYL4	-2.01693	0.0103994	1.98299
LOC100522672	-2.25139	0.0103193	1.98635
KRTCAP3	-1.16212	0.0101916	1.99176
NLRP5	-1.92946	0.0101133	1.99511
LHFPL5	-2.6299	0.00961124	2.01722
EXOG	-1.15185	0.00921389	2.03556
LOC100738826	-1.42423	0.00916578	2.03783
CHAC2	-1.087	0.00895696	2.04784
SLC25A35	-3.38889	0.00788025	2.10346
TRIM54	-3.38889	0.00788025	2.10346
RAD54B	-1.181	0.00722371	2.14124
LOC110259840	-1.11167	0.00718681	2.14346
LOC110261500	-1.51442	0.00718023	2.14386
DYDC1	-1.04136	0.00699046	2.15549
C3H2orf74	-1.86806	0.00644454	2.19081
OPRL1	-1.86806	0.00644454	2.19081
LOC110261023	-2.3445	0.00639309	2.19429
LOC100512873	-1.22224	0.00619366	2.20805
PLET1	-1.18726	0.00599328	2.22234
ADARB2	-2.73682	0.00572059	2.24256
ABCB11	-2.73682	0.00572059	2.24256
FAM71F1	-2.73682	0.00572059	2.24256
SLC26A10	-2.73682	0.00572059	2.24256
FOLR2	-2.73682	0.00572059	2.24256
FSBP	-1.51442	0.00557603	2.25367
CFAP74	-1.05875	0.00523948	2.28071
LOC106504501	-1.16825	0.00501247	2.29995
LOC110255361	-3.51442	0.00444385	2.35224
COL9A3	-3.51442	0.00444385	2.35224
LOC110261344	-1.47378	0.00440277	2.35627
BTC	-1.82255	0.00418133	2.37869
SASH3	-1.82255	0.00418133	2.37869
TGM3	-1.04811	0.00410751	2.38642
TMEM45B	-2.43196	0.00394482	2.40397
SGCA	-2.43196	0.00394482	2.40397
STAP2	-1.14448	0.0038877	2.41031
LOC102159828	-1.0191	0.00365246	2.43741
LOC102168077	-1.26507	0.0034295	2.46477
CROCC2	-1.55749	0.00339476	2.46919
MIR7-2	-1.55749	0.00339476	2.46919
DUOX1	-2.83635	0.00339444	2.46923
FAM213B	-1.1311	0.00331034	2.48013
LOC100738822	-1.00271	0.00302528	2.51923
LOC110259342	-1.59243	0.00297647	2.5263
EYA2	-1.98836	0.00285251	2.54477
LOC100513562	-2.25139	0.00268218	2.57151
LOC110261090	-1.65193	0.00254585	2.59417
TFAP2E	-3.6299	0.00250381	2.6014
FNDC10	-2.51442	0.0024261	2.61509
SLC10A1	-1.6299	0.00216503	2.66454
LOC110255363	-1.3185	0.00206394	2.6853
LOC106507997	-1.83635	0.00188854	2.72387
MANEAL	-1.75954	0.0018476	2.73339
N4BP3	-1.38197	0.00182998	2.73755
LOC110256171	-3.73682	0.00141036	2.85067
NCKIPSD	-3.73682	0.00141036	2.85067
LOC102158266	-3.73682	0.00141036	2.85067
LOC100515209	-1.0492	0.00123791	2.90731
LOC106510651	-1.39513	0.00123242	2.90924
AK1	-1.11389	0.00118799	2.92519
AMDHD1	-1.04703	0.00117044	2.93165
LOC100517502	-1.18185	0.00108111	2.96613
PROC	-1.16295	0.000902423	3.04459
LOC110257828	-1.40077	0.000896798	3.04731
FOLR1	-1.23324	0.000799628	3.09711
BICDL2	-1.64567	0.000764908	3.11639
LOC106505782	-1.60753	0.000735123	3.13364
LOC100157987	-2.51442	0.000672116	3.17256
LRRC74B	-1.81699	0.000612799	3.21268
C8H4orf48	-1.03289	0.000540531	3.26718
LOC110255662	-3.92946	0.000447975	3.34875
LOC100514765	-1.33827	0.000384864	3.41469
C12H17orf50	-1.43196	0.000378996	3.42137
LOC110256540	-1.38403	0.000333099	3.47743
LOC102162202	-1.83635	0.000305231	3.51537
LOC110260307	-2.05875	0.000273436	3.56314
CCDC36	-2.92946	0.000206996	3.68404
UCN	-1.23362	0.000135718	3.86736
DHCR24	-1.09035	0.000105413	3.97711
GADD45B	-1.06578	7.53207e-05	4.12309
CA11	-2.21486	5.64529e-05	4.24831
LOC110255966	-2.15185	4.27605e-05	4.36896
IL1R2	-3.57332	2.95077e-05	4.53006
LOC106506983	-4.38889	2.59951e-05	4.58511
C4BPA	-1.47378	1.7969e-05	4.74548
LOC110260611	-2.03638	1.57282e-05	4.80332
GRK4	-2.17047	1.33265e-05	4.87528
F10	-2.17047	1.33265e-05	4.87528
A3GALT2	-3.25139	1.05674e-05	4.97603
LOC106508920	-1.47543	2.65026e-06	5.57671
AKR1B1	-1.00022	2.16428e-06	5.66469
LOC110256307	-3.83635	2.1476e-06	5.66805
LOC100521485	-1.67948	1.1818e-06	5.92745
LOC110255861	-2.25139	1.07845e-06	5.9672
LOC100518170	-1.62795	4.86058e-08	7.31331
LOC110257572	-1.79126	3.03402e-09	8.51798
INSIG1	-1.90283	2.82137e-09	8.54954
LOC102163816	-1.31695	4.85746e-10	9.31359
LOC110258600	-1.38826	3.40927e-10	9.46734
LOC110258214	-1.5831	8.07664e-12	11.0928

## Sheet: Table S6
Table S6 Functional enrichment analysis of Gene Ontology
Gene Symbol	Vehicle	DES(5μM)	DES(5μM)/Vehicle>1.5foldchange	Gene Symbol	Vehicle	DES(5μM)	DES(5μM)/Vehicle<0.83foldchange
DNAH9	0.0026312	0.00828912	3.15032	SAMD12	0.00384901	0.00202094	0.525054
LOC100623157	0.00373753	0.043173	11.5512	LOC110255652	0.00655515	0.00458907	0.700072
PDE7B	0.0044886	0.00942703	2.10022	FRY	0.0105318	0.00552974	0.525054
LOC106508918	0.00458896	0.0144567	3.15032	ITGA1	0.0106958	0.00561588	0.525054
LAMA3	0.00466439	0.0293887	6.30065	LOC110256020	0.0115775	0.0060788	0.525054
TTN	0.00479073	0.0117385	2.45025	LOC106506715	0.0159159	0.00835673	0.525054
CUBN	0.00487409	0.0255916	5.25054	GRIK1	0.0168651	0.00295169	0.175018
SHC3	0.00495971	0.0520824	10.5011	LOC110256700	0.0173712	0.00912082	0.525054
SLC16A10	0.00523269	0.0329693	6.30065	MUC6	0.0180018	0.0113423	0.630065
LOC102159687	0.00531418	0.0390633	7.35076	TRPC5	0.018237	0.0095754	0.525054
UNC13A	0.00557968	0.0117185	2.10022	CDH23	0.0185063	0.012146	0.656317
COL6A3	0.00558024	0.0234394	4.20043	HOMER2	0.0188552	0.01485	0.787581
ZNF287	0.00571557	0.0360118	6.30065	LOC106504800	0.0189017	0.00992441	0.525054
LOC110256111	0.00642948	0.0101275	1.57516	LOC102168159	0.019422	0.00679841	0.350036
SRGAP3	0.00660785	0.0416337	6.30065	LOC110259698	0.0197438	0.0103666	0.525054
HYDIN	0.00689027	0.0217066	3.15032	LOC102166940	0.0198731	0.00695631	0.350036
FER1L4	0.00694533	0.0291734	4.20043	LOC100513807	0.0200138	0.0105083	0.525054
LOC100157433	0.00721378	0.0378762	5.25054	LOC110260048	0.0201224	0.0105653	0.525054
ILDR1	0.00740688	0.015556	2.10022	NPC1L1	0.0213533	0.0149488	0.700072
LOC100516636	0.00843467	0.026572	3.15032	NKAIN3	0.0213555	0.00897023	0.420043
LINGO4	0.00849198	0.0267525	3.15032	KCNH7	0.0213637	0.00448684	0.210022
SCARF1	0.0086795	0.0182288	2.10022	LOC102168165	0.0224231	0.00941867	0.420043
PTCHD1	0.0086985	0.0182687	2.10022	GPR21	0.0226582	0.00793117	0.350036
L3MBTL1	0.00876706	0.0276191	3.15032	TTLL11	0.0249857	0.0196783	0.787581
SYT7	0.00935704	0.0294777	3.15032	STXBP5L	0.0252313	0.00441593	0.175018
CDK5R2	0.00959597	0.0906912	9.45097	DCHS2	0.0256227	0.0134533	0.525054
HAVCR2	0.00982307	0.0412611	4.20043	LOC110255653	0.0264501	0.0114369	0.432397
LOC110259437	0.00988066	0.0363152	3.67538	PLCE1	0.0264723	0.0111195	0.420043
LOC106505309	0.0100394	0.179222	17.8518	HHLA2	0.0272538	0.0143097	0.525054
LOC100621931	0.010273	0.0323634	3.15032	FNDC9	0.0275283	0.0173446	0.630065
ANKS1B	0.0105487	0.033232	3.15032	LOC106508817	0.0276341	0.0193459	0.700072
FAM83C	0.0108207	0.0568144	5.25054	LOC106509289	0.0279875	0.00734748	0.262527
MEI1	0.0108736	0.0342552	3.15032	COL4A4	0.0281868	0.00591984	0.210022
LOC110256117	0.0108799	0.0342753	3.15032	LOC106505256	0.0282541	0.0148349	0.525054
LOC100524999	0.0109917	0.0577126	5.25054	NME9	0.0288103	0.0151269	0.525054
LOC110257200	0.0110485	0.0290053	2.62527	LOC100518798	0.0294588	0.0206233	0.700072
LOC110257439	0.0111594	0.0351556	3.15032	FRAS1	0.0304054	0.0141906	0.466715
PON3	0.0113345	0.0416585	3.67538	PTPN22	0.0309162	0.0162327	0.525054
LOC106510029	0.0116089	0.121906	10.5011	CACNA1I	0.0310572	0.0217423	0.700072
LOC110256379	0.0117885	0.0866545	7.35076	NR2E3	0.0313095	0.0131514	0.420043
PLAC8L1	0.012294	0.116191	9.45097	LOC110256264	0.0326526	0.0228592	0.700072
IL17RD	0.0123254	0.0258859	2.10022	GNAT1	0.0328648	0.0230077	0.700072
TBX18	0.0123734	0.0259867	2.10022	LOC102160959	0.0330079	0.0231079	0.700072
C6H1orf228	0.0125323	0.118442	9.45097	LOC102161678	0.0335981	0.0141126	0.420043
MUC19	0.012837	0.0314538	2.45025	OLFML2B	0.033831	0.0177631	0.525054
ZFAND4	0.0130253	0.0547121	4.20043	LOC106504276	0.0339913	0.0133854	0.39379
MPV17L	0.0131859	0.0346166	2.62527	DIRAS1	0.0342793	0.0179985	0.525054
LOC106506806	0.013493	0.0283383	2.10022	PYGM	0.0344066	0.0180653	0.525054
NR5A1	0.013642	0.028651	2.10022	LOC106510205	0.0356242	0.00935231	0.262527
PTPRF	0.013772	0.0289242	2.10022	SCN4A	0.0361963	0.00543001	0.150015
LOC110257937	0.0138664	0.101929	7.35076	CLEC20A	0.0365477	0.0076758	0.210022
NPL	0.0141594	0.0594757	4.20043	CCR4	0.0373653	0.0196188	0.525054
AKAP6	0.0142941	0.0337732	2.36274	KLHL10	0.0375039	0.0196916	0.525054
CAPN14	0.0146479	0.0461458	3.15032	COL6A6	0.0376562	0.0197715	0.525054
CCDC122	0.0147177	0.0231828	1.57516	RAB33A	0.0386708	0.0101521	0.262527
LOC100156062	0.0147587	0.0309965	2.10022	ADGRB1	0.0389552	0.0204536	0.525054
MAP3K19	0.0147829	0.0569201	3.8504	LOC110261320	0.0393897	0.0137878	0.350036
MCIDAS	0.0152212	0.0639356	4.20043	SYT2	0.0396933	0.0250093	0.630065
LOC102167161	0.0152713	0.0481097	3.15032	TSPAN5	0.0397699	0.031322	0.787581
LOC100516420	0.015575	0.0327108	2.10022	SCUBE2	0.0400491	0.010514	0.262527
LOC102161056	0.0156737	0.0905251	5.77559	STAB2	0.0410051	0.0269123	0.656317
ST6GALNAC1	0.0157603	0.0331001	2.10022	LOC110255801	0.0422792	0.0221988	0.525054
LOC106504434	0.0160191	0.067287	4.20043	LOC106509912	0.0424486	0.0222878	0.525054
LOC110257539	0.0163008	0.0513527	3.15032	LOC106504342	0.0432298	0.0194554	0.450046
LOC100621701	0.0165058	0.0303325	1.83769	LOC110257245	0.043249	0.0227081	0.525054
CD96	0.0168642	0.0442732	2.62527	SLC22A7	0.0436393	0.022913	0.525054
POPDC2	0.016895	0.0354831	2.10022	TFEC	0.043685	0.0267598	0.612563
WNK2	0.017026	0.0297985	1.75018	LOC100525452	0.0437767	0.0344777	0.787581
PPM1E	0.0170818	0.0717508	4.20043	VCAN	0.0438837	0.0230413	0.525054
LOC106504447	0.01749	0.045916	2.62527	MYOZ1	0.043967	0.023085	0.525054
USP43	0.0175729	0.0276802	1.57516	LOC110256171	0.0440067	0.00330085	0.0750077
ANK1	0.0177893	0.028021	1.57516	CD80	0.0441555	0.0185472	0.420043
NEURL3	0.0179762	0.0566307	3.15032	LOC106507543	0.044548	0.0233901	0.525054
LOC110257261	0.0180403	0.0568328	3.15032	LOC100624891	0.0450168	0.0236362	0.525054
LOC110260404	0.0184227	0.0677105	3.67538	LOC102162044	0.0453779	0.0158839	0.350036
LOC102158473	0.0185394	0.11681	6.30065	LOC100621803	0.0456037	0.0191555	0.420043
LOC110259832	0.0186524	0.0489675	2.62527	RPGRIP1	0.0459655	0.0241344	0.525054
GABRB1	0.0188217	0.0790594	4.20043	LMNTD1	0.0464943	0.0209246	0.450046
ARX	0.0188472	0.0791666	4.20043	LOC110257279	0.0465522	0.0122212	0.262527
FGFRL1	0.0191259	0.180759	9.45097	PERM1	0.0466303	0.0367251	0.787581
SLC8A2	0.0199492	0.0418975	2.10022	SPRY3	0.0469121	0.0164209	0.350036
LOC106510640	0.0201333	0.105711	5.25054	LOC110260436	0.046959	0.0197248	0.420043
CORIN	0.0204654	0.0716364	3.50036	LOC110256062	0.0470892	0.0123622	0.262527
PDYN	0.0209013	0.0438971	2.10022	LOC102159513	0.0474964	0.0249382	0.525054
LOC110262053	0.0209959	0.088192	4.20043	CHST1	0.0475912	0.0333173	0.700072
DCTN3	0.0214742	0.112751	5.25054	LOC102165717	0.0476607	0.0211745	0.444276
LOC110256541	0.0216793	0.0341484	1.57516	C17H20orf173	0.047741	0.0334221	0.700072
SRD5A2	0.0230494	0.242044	10.5011	KIAA1614	0.0484268	0.0254267	0.525054
ATCAY	0.0234034	0.0614403	2.62527	LOC110256604	0.0485325	0.0203857	0.420043
LOC106505094	0.0237888	0.174866	7.35076	LOC106507647	0.048541	0.0101947	0.210022
CCDC63	0.0239527	0.0503059	2.10022	LOC106510178	0.0494225	0.00943617	0.190929
CNTN5	0.0242099	0.0847434	3.50036	DYSF	0.0494898	0.0346464	0.700072
ZC3H12D	0.0244154	0.0769164	3.15032	DLGAP2	0.0497832	0.0348518	0.700072
LOC102167252	0.0246425	0.232896	9.45097	TRPM5	0.0503902	0.0396864	0.787581
LOC110256222	0.0252008	0.0793908	3.15032	ALPK2	0.0504611	0.0211958	0.420043
COBLL1	0.0254526	0.0579107	2.27523	LOC110255985	0.0506039	0.00966173	0.190929
JAZF1	0.0257611	0.0541039	2.10022	MS4A14	0.0508393	0.0355912	0.700072
FAM174B	0.0258389	0.0678341	2.62527	MYO7A	0.0509402	0.0267464	0.525054
FREM2	0.0260281	0.0429507	1.65017	FGF7	0.051332	0.0269521	0.525054
LOC110260249	0.0260385	0.164059	6.30065	INPP5D	0.0513557	0.00898817	0.175018
LOC102166545	0.0264471	0.111089	4.20043	GCGR	0.0516019	0.00903126	0.175018
SLC16A14	0.0264555	0.0648226	2.45025	PHOX2A	0.0518998	0.032059	0.617711
LOC106505356	0.0265101	0.139192	5.25054	GRIN2C	0.0520161	0.0273113	0.525054
ESR2	0.0268557	0.178609	6.65068	LOC106510078	0.0520186	0.0327751	0.630065
PIK3R6	0.0271176	0.0569529	2.10022	DOCK2	0.0522564	0.00914581	0.175018
BPIFB5	0.0272705	0.0715925	2.62527	LOC110261422	0.053315	0.0335919	0.630065
WNK4	0.0273107	0.0573584	2.10022	ARHGEF26	0.0536648	0.0281769	0.525054
MGAT3	0.0273678	0.0574783	2.10022	RSPH4A	0.0537167	0.0225633	0.420043
GSDMD	0.0276158	0.115998	4.20043	CPT1C	0.0537201	0.018804	0.350036
LOC100738909	0.0276708	0.174344	6.30065	LOC110260719	0.0542088	0.0341551	0.630065
CACHD1	0.0278975	0.0585907	2.10022	LOC106509301	0.0543088	0.01901	0.350036
SAMD11	0.0280193	0.0588465	2.10022	LOC102160213	0.054872	0.0345729	0.630065
PCDHA11	0.0286544	0.0827482	2.8878	LOC106509865	0.0549135	0.0384434	0.700072
KCNK2	0.0287978	0.0504014	1.75018	PLEKHB1	0.0549587	0.0288563	0.525054
DDX60	0.0290776	0.114505	3.9379	MACROD2	0.0557137	0.0125369	0.225023
MYBPC2	0.0292266	0.0767277	2.62527	LOC106507993	0.0560668	0.0294381	0.525054
WDR78	0.029451	0.0618535	2.10022	IL12RB2	0.0561328	0.0147364	0.262527
CPN1	0.0296947	0.0623654	2.10022	LOC110255581	0.0562368	0.0196849	0.350036
A1BG	0.0300477	0.0946599	3.15032	LOC106510565	0.0565993	0.0396236	0.700072
PPP1R1B	0.0301781	0.190142	6.30065	HTRA4	0.056734	0.0397179	0.700072
CCDC13	0.0304049	0.0478927	1.57516	LOC100624406	0.0576474	0.0363216	0.630065
TTC24	0.0304424	0.0639356	2.10022	CCBE1	0.0576525	0.0432439	0.750077
EFCAB5	0.0305371	0.0641345	2.10022	GAPT	0.0581346	0.0436055	0.750077
MAP3K7CL	0.0310543	0.0652207	2.10022	LOC110259915	0.0592313	0.0310997	0.525054
MAFA	0.031063	0.130478	4.20043	LOC110257199	0.0592313	0.0155498	0.262527
ST14	0.0311499	0.130843	4.20043	LOC110256076	0.0592804	0.00691676	0.116679
LENEP	0.0314761	0.330533	10.5011	CNMD	0.0601712	0.0210621	0.350036
CACNA1B	0.031841	0.117028	3.67538	FAM184B	0.0611862	0.016063	0.262527
PKLR	0.0320197	0.0504362	1.57516	IL1RL1	0.0614566	0.021512	0.350036
LOC110259870	0.0320197	0.168121	5.25054	CERS3	0.0620912	0.0163006	0.262527
RSPH6A	0.0320936	0.0842544	2.62527	XIRP1	0.0621731	0.0466346	0.750077
SLITRK3	0.0323479	0.0509532	1.57516	LOC110261554	0.0629878	0.033072	0.525054
PPP2R2B	0.032391	0.0587515	1.81382	C10H9orf153	0.0629878	0.022048	0.350036
A2M	0.0330798	0.0810539	2.45025	LOC100514340	0.0630592	0.0496642	0.787581
MYH11	0.0331851	0.0609839	1.83769	MYADML2	0.0630735	0.0264936	0.420043
LOC100153854	0.0333043	0.0699463	2.10022	LOC102163904	0.0634429	0.0444146	0.700072
LOC110259371	0.0334495	0.0965955	2.8878	MMP15	0.0634766	0.0266629	0.420043
ANKDD1B	0.0334747	0.0527281	1.57516	PLCD4_1	0.0638556	0.0134111	0.210022
MAP1LC3C	0.0335252	0.14082	4.20043	ADAM11	0.0639168	0.0111866	0.175018
LOC106509117	0.0335454	0.0880657	2.62527	CCDC85A	0.0643773	0.0278366	0.432397
HSPB9	0.0335656	0.105743	3.15032	ADAMTS7	0.0644397	0.021369	0.331613
LOC102165115	0.0336265	0.141246	4.20043	LOC110255361	0.0645161	0.00564574	0.087509
FAM221B	0.0337387	0.0885732	2.62527	LOC110255730	0.0648988	0.0340754	0.525054
MID1	0.0338475	0.0710871	2.10022	OXTR	0.0651458	0.0171025	0.262527
LOC106510270	0.0340589	0.0596093	1.75018	LOC110257311	0.0655199	0.0516023	0.787581
LOC106507128	0.0349361	0.366867	10.5011	STXBP6	0.0662911	0.0522096	0.787581
LOC110260926	0.0353581	0.185649	5.25054	NKX3-1	0.0664231	0.0232505	0.350036
LOC102159510	0.0355691	0.0821731	2.31024	LOC110260963	0.0664268	0.0298951	0.450046
LOC106508273	0.0356527	0.224635	6.30065	C8H4orf17	0.066476	0.0116345	0.175018
TMEM145	0.0359989	0.0756054	2.10022	WNT1	0.0673073	0.02356	0.350036
KCNC3	0.0360105	0.0567224	1.57516	LRRC23	0.0680762	0.0536155	0.787581
COL1A1	0.0362334	0.123659	3.41285	LOC106509868	0.0683551	0.0478535	0.700072
CCDC113	0.0362412	0.0888002	2.45025	KMO	0.0685376	0.0359859	0.525054
ACSS1	0.0363994	0.0860024	2.36274	LOC110257221	0.0685629	0.0287994	0.420043
SYNE4	0.036455	0.0638029	1.75018	LOC102158145	0.0689381	0.0413671	0.600062
ENTPD1	0.0365789	0.0672207	1.83769	MPL	0.0691196	0.0483887	0.700072
LOC396711	0.0366331	0.0865546	2.36274	MIA	0.0692113	0.0387623	0.560058
LOC100152209	0.0368699	0.0967934	2.62527	GRM2	0.0692787	0.0396819	0.572786
INSM2	0.0370541	0.145916	3.9379	LOC110255764	0.069371	0.00910589	0.131263
LOC102162837	0.0371531	0.0585222	1.57516	TMEM74	0.069371	0.0182118	0.262527
LOC110259466	0.0372776	0.313164	8.40086	GIMAP4	0.069436	0.0486102	0.700072
CDKL3	0.0375926	0.138167	3.67538	LOC110262196	0.0703806	0.0184768	0.262527
LOC110257276	0.0377158	0.0792113	2.10022	FAM84A	0.0704028	0.0443583	0.630065
PLXNC1	0.0378458	0.198711	5.25054	LOC110261745	0.0704474	0.0369887	0.525054
LOC102167708	0.0378871	0.0795711	2.10022	LOC110262222	0.0707836	0.0185826	0.262527
LOC110260293	0.0380166	0.119764	3.15032	ALPL	0.0715347	0.0187798	0.262527
LOC102168126	0.0381469	0.120175	3.15032	LOC110260907	0.0717234	0.0136941	0.190929
REEP1	0.0381993	0.104295	2.73028	DNAJB13	0.0719201	0.0125873	0.175018
LOC110261138	0.0382361	0.112426	2.9403	PEX5L	0.0722902	0.0569343	0.787581
ANGPTL3	0.0387044	0.121931	3.15032	GALNT15	0.0728669	0.0109312	0.150015
LOC110255951	0.0396424	0.0693813	1.75018	LOC102161637	0.0728846	0.0382683	0.525054
LOC110261065	0.0396424	0.374659	9.45097	E2F2	0.0732622	0.0256444	0.350036
SLC51A	0.0405085	0.191423	4.72549	LOC110259923	0.0736958	0.054172	0.735076
AFAP1L2	0.040731	0.096237	2.36274	LDLRAD2	0.0737887	0.0581146	0.787581
RNASEL	0.0409409	0.193466	4.72549	LOC102163231	0.0744057	0.0586005	0.787581
TNFRSF13C	0.0409862	0.0860798	2.10022	LOC106509109	0.0745553	0.0391455	0.525054
PCLO	0.0412028	0.0836502	2.03021	ABHD1	0.0747055	0.0392244	0.525054
LOC397451	0.0412904	0.112012	2.71278	LY75	0.0753197	0.0564956	0.750077
ANKH	0.041534	0.0741459	1.78518	LOC110261101	0.0755683	0.0529032	0.700072
SPATA17	0.0417589	0.107192	2.56693	GIPC2	0.0756796	0.0264906	0.350036
LOC106508312	0.0417868	0.131642	3.15032	LOC106510420	0.0757312	0.0463901	0.612563
LOC110261989	0.0421191	0.121631	2.8878	ADAP2	0.0759812	0.0265962	0.350036
LOC110257329	0.042135	0.0707941	1.68017	LMOD1	0.0760435	0.0159708	0.210022
HKDC1	0.0421705	0.0639652	1.51682	P2RY11	0.0767677	0.0403072	0.525054
LOC106508320	0.0423919	0.0890322	2.10022	CNTNAP5	0.0768938	0.0504667	0.656317
LOC110256148	0.0436907	0.0917599	2.10022	SPTBN5	0.0769382	0.0382706	0.49742
LOC110256914	0.0437594	0.367617	8.40086	LOC110255544	0.0796994	0.0502158	0.630065
DLGAP1	0.0438203	0.0947389	2.16199	LOC106509404	0.0801993	0.0505308	0.630065
LOC110257650	0.0445659	0.0877481	1.96895	LOC110255962	0.0807231	0.042384	0.525054
LOC106509643	0.0449713	0.0767401	1.70643	RAPGEFL1	0.0808144	0.0188586	0.233357
NME4	0.0450168	0.212726	4.72549	LOC110257432	0.0808875	0.0424703	0.525054
APOLD1	0.0451081	0.0710525	1.57516	SLC46A3	0.0809245	0.0667696	0.825085
LOC110259520	0.0452917	0.237806	5.25054	LOC102167427	0.0812736	0.0568974	0.700072
LOC110257304	0.0456486	0.0766975	1.68017	LOC100517145	0.0817615	0.0107323	0.131263
LOC102167177	0.0456823	0.0839499	1.83769	MCHR1	0.0818517	0.0214883	0.262527
LOC106509841	0.0463982	0.0696045	1.50015	SHD	0.0818603	0.0368409	0.450046
LOC110257508	0.0464841	0.0976267	2.10022	LOC110256168	0.0819522	0.0286862	0.350036
LOC110255552	0.0467436	0.0841472	1.80019	LOC102162566	0.0824381	0.0288563	0.350036
DDN	0.046797	0.0737129	1.57516	LOC106509455	0.0826675	0.0536178	0.648596
FAM171B	0.046959	0.138074	2.9403	LOC110259487	0.0827652	0.0217281	0.262527
LOC110256931	0.0470543	0.0713731	1.51682	TESC	0.0831719	0.0499083	0.600062
LOC106509513	0.0472342	0.248005	5.25054	NOS2	0.083247	0.067992	0.816751
CCDC151	0.0483007	0.278965	5.77559	LOC102164805	0.0834627	0.0404515	0.484665
MYO16	0.0486315	0.0936253	1.9252	CAP2	0.0837372	0.0175866	0.210022
LOC110262100	0.0488553	0.139252	2.85029	LOC102161092	0.0839792	0.0629909	0.750077
LOC110259669	0.0489167	0.205471	4.20043	B3GAT2	0.0851734	0.0178883	0.210022
SLA	0.0492633	0.0960733	1.9502	SYNPO2L	0.0856544	0.0499702	0.583393
LOC106509717	0.0493726	0.0777698	1.57516	LOC102161032	0.0860963	0.0452052	0.525054
EFCAB12	0.0494604	0.0779082	1.57516	TIAM2	0.0870019	0.0409551	0.470738
UCP3	0.0496813	0.130427	2.62527	VWA7	0.0871213	0.0365947	0.420043
PALD1	0.0497035	0.117437	2.36274	KCND1	0.0880872	0.0555006	0.630065
FBP2	0.0499266	0.157285	3.15032	EID3	0.0882562	0.0573724	0.650067
ITGB7	0.0504703	0.0927487	1.83769	RADIL	0.0890961	0.0233901	0.262527
LOC102166186	0.0505046	0.0928118	1.83769	FCER2	0.0893825	0.035198	0.39379
TEX14	0.0506172	0.0956764	1.89019	LOC110259044	0.0897331	0.0428316	0.477322
LSMEM1	0.0509324	0.160454	3.15032	KLC3	0.0900804	0.0540538	0.600062
LOC110256300	0.0511667	0.161192	3.15032	STARD4	0.0901106	0.0525699	0.583393
LOC110257344	0.0520283	0.273177	5.25054	CHD5	0.0902985	0.0296322	0.328159
LOC110257408	0.0520283	0.546353	10.5011	LOC102165752	0.0906774	0.0692517	0.763715
MAP1A	0.0521405	0.114982	2.20523	GCK	0.0907559	0.0476517	0.525054
PTPN20	0.0522114	0.109655	2.10022	LOC110257707	0.0908053	0.0635702	0.700072
EFCAB8	0.0522167	0.101833	1.9502	LOC106510020	0.090991	0.0477752	0.525054
FMN2	0.0522564	0.0914581	1.75018	RBM11	0.0912972	0.0191744	0.210022
LOC106507969	0.0524371	0.128484	2.45025	CXCR2	0.0921595	0.0362915	0.39379
LOC106506229	0.0530371	0.204214	3.8504	LOC110259890	0.0923307	0.027702	0.300031
MYBPH	0.053213	0.100583	1.89019	LOC102159607	0.0923891	0.0684837	0.741253
LOC100523557	0.0532232	0.11178	2.10022	STAB1	0.0933192	0.0734964	0.787581
LOC102166504	0.0533082	0.177268	3.32534	ACHE	0.093476	0.04908	0.525054
DACT3	0.054156	0.417044	7.70079	GABRB3	0.0936159	0.0546149	0.583393
CNTFR	0.0542882	0.256538	4.72549	NSD1	0.0938463	0.0771251	0.821824
LOC110257467	0.054421	0.228592	4.20043	LOC106506628	0.0938704	0.016429	0.175018
P2RX2	0.0546885	0.0861433	1.57516	B3GNT6	0.0942815	0.0412524	0.437545
LOC102162736	0.0550948	0.231422	4.20043	MAP7	0.094864	0.0527387	0.55594
LOC110261307	0.055113	0.106103	1.9252	LOC100522669	0.0950468	0.0332698	0.350036
LOC102165905	0.0554335	0.135826	2.45025	LOC100152566	0.0961346	0.064242	0.668251
LOC102162264	0.0557576	0.0878273	1.57516	LOC102164024	0.0975758	0.0683101	0.700072
LOC102161858	0.0557856	0.410066	7.35076	LOC110258444	0.0978046	0.0684703	0.700072
LOC100523190	0.0557856	0.0937294	1.68017	GP1BA	0.0983233	0.0516251	0.525054
LOC100738812	0.0559861	0.0839879	1.50015	LOC110256887	0.0986722	0.0805906	0.816751
TTC29	0.0560479	0.294282	5.25054	HBQ1	0.0989062	0.0692414	0.700072
LOC110256681	0.0563508	0.118349	2.10022	LOC110257870	0.0991412	0.0743636	0.750077
LOC100524609	0.0564939	0.088987	1.57516	ADARB2	0.0996743	0.0149527	0.150015
SCT	0.0565513	0.11877	2.10022	COL5A3	0.099913	0.0524597	0.525054
LOC100511794	0.0566608	0.1428	2.52026	LOC110255459	0.0999968	0.0770055	0.770079
SLC1A2	0.0568251	0.122187	2.15022	CFAP54	0.100086	0.0741888	0.741253
LOC106506836	0.057244	0.14427	2.52026	LOC100525483	0.101124	0.0353971	0.350036
LOC106510193	0.0576355	0.136178	2.36274	TXNDC16	0.101329	0.0827603	0.816751
LOC106509644	0.0581781	0.855306	14.7015	CACNA1F	0.101564	0.0246124	0.242333
AKAP5	0.0585045	0.122872	2.10022	STYXL1	0.102222	0.0487929	0.477322
CABP7	0.058669	0.143754	2.45025	LOC110260228	0.103275	0.0591544	0.572786
CNDP1	0.0589712	0.132699	2.25023	DNALI1	0.103348	0.0723508	0.700072
LOC106507784	0.0599119	0.104857	1.75018	LOC106509920	0.103588	0.0815841	0.787581
RASAL1	0.060389	0.0951224	1.57516	LOC100516455	0.10359	0.0747869	0.721949
LOC102157854	0.060389	0.190245	3.15032	QRICH2	0.104164	0.0492224	0.472549
SCP2D1	0.0608737	0.170464	2.80029	TNFRSF19	0.104207	0.0795846	0.763715
TMEM238	0.0610518	0.0961666	1.57516	BICDL1	0.104447	0.0109681	0.105011
DNAH3	0.0611503	0.0984621	1.61017	SMPD3	0.104671	0.0499616	0.477322
ZNF366	0.061974	0.296473	4.78383	PRDM7	0.104884	0.0472024	0.450046
ARMCX3	0.0624398	0.114745	1.83769	HCLS1	0.10494	0.0367328	0.350036
RGS16	0.062469	0.109332	1.75018	LOC106509711	0.105229	0.0803648	0.763715
LOC106508501	0.0625979	0.262938	4.20043	PHYHIP	0.105238	0.0552556	0.525054
POU2F2	0.0629573	0.151113	2.40025	C7H15orf59	0.106007	0.0742124	0.700072
LOC100623096	0.0632385	0.265629	4.20043	LOC110261086	0.10648	0.018636	0.175018
PTRH2	0.0640763	0.471009	7.35076	LOC102160340	0.107138	0.0281267	0.262527
LOC106508565	0.0642985	0.168801	2.62527	LOC110257217	0.107463	0.0626934	0.583393
LOC102159340	0.0644849	0.135432	2.10022	GATA2	0.108126	0.0349365	0.32311
KLHDC7A	0.0646048	0.203526	3.15032	LOC106510679	0.108796	0.0816056	0.750077
LOC106509052	0.0647288	0.101958	1.57516	ENPEP	0.108964	0.0490388	0.450046
SLC26A8	0.0649898	0.163791	2.52026	C5H12orf50	0.109539	0.0575137	0.525054
BEST2	0.0650696	0.170825	2.62527	LOC106506610	0.109614	0.0805747	0.735076
LOC110258913	0.0655103	0.206379	3.15032	PTGER2	0.110354	0.0772555	0.700072
LOC106505786	0.0655875	0.12053	1.83769	UNC13B	0.111023	0.0896816	0.807775
HEPACAM2	0.065914	0.117669	1.78518	LOC110255249	0.111115	0.0636453	0.572786
LOC100621492	0.0663702	0.1584	2.38661	TMEM210	0.111773	0.0704242	0.630065
LOC110257936	0.0666985	0.315183	4.72549	LOC100521779	0.111908	0.0146894	0.131263
LOC110260226	0.0669696	0.193395	2.8878	LOC102161206	0.112091	0.0514972	0.459422
ICA1L	0.0673525	0.133596	1.98354	LOC110261375	0.112816	0.0592344	0.525054
LOC110260746	0.067416	0.306775	4.55047	KCNA7	0.112858	0.0646432	0.572786
LOC100514465	0.0683551	0.119634	1.75018	LOC102158973	0.113187	0.0365718	0.32311
TRAF5	0.068703	0.104939	1.52743	SERPINC1	0.113429	0.0397044	0.350036
LOC102162214	0.0691196	0.241943	3.50036	LOC110257180	0.113494	0.0662115	0.583393
LOC106507601	0.06922	0.199893	2.8878	RGS8	0.113692	0.0895418	0.787581
LOC110256910	0.0693783	0.339988	4.9005	LOC110257830	0.113972	0.0398942	0.350036
KCNIP1	0.0698064	0.109956	1.57516	KIF26A	0.11466	0.0258011	0.225023
LOC106509548	0.0704623	0.147986	2.10022	LOC110256108	0.115364	0.053842	0.466715
ATP4A	0.0704921	0.236878	3.36035	LOC110255806	0.115555	0.044706	0.386882
LOC100624136	0.0717423	0.13184	1.83769	LOC102164493	0.115992	0.0203007	0.175018
LOC110262134	0.0726087	0.381235	5.25054	ATP2A1	0.116032	0.0135385	0.116679
MORN5	0.0728623	0.204035	2.80029	HOXC11	0.116151	0.0656765	0.565443
PTGER4	0.0728941	0.140336	1.9252	NLRP5	0.11671	0.0306396	0.262527
ACVRL1	0.0734719	0.128589	1.75018	IL12A	0.117338	0.0821451	0.700072
LOC106508047	0.0756711	0.238388	3.15032	MYO1A	0.119046	0.0875077	0.735076
CCDC68	0.0763987	0.160454	2.10022	LOC106510075	0.119133	0.0446796	0.375039
LOC110260424	0.0764512	0.120423	1.57516	LOC110256863	0.119841	0.0503384	0.420043
LOC106506886	0.0767148	0.225565	2.9403	LOC110255635	0.119867	0.0629366	0.525054
KIAA0040	0.0768739	0.16879	2.19568	C17H20orf96	0.120212	0.063118	0.525054
LOC110257363	0.0780059	0.409573	5.25054	USP50	0.120299	0.042109	0.350036
MYLK	0.0782	0.214771	2.74644	CD3G	0.121173	0.0424148	0.350036
LOC102166638	0.0795968	0.125378	1.57516	LOC100157285	0.121239	0.0954853	0.787581
TP53TG5	0.0801993	0.126327	1.57516	LOC102163731	0.121762	0.014207	0.116679
LOC110261312	0.0807231	0.150699	1.86686	LOC110262105	0.122747	0.07161	0.583393
LOC102160855	0.0807817	0.20147	2.49401	LOC106506225	0.123166	0.0554304	0.450046
LOC110261184	0.0810171	0.51046	6.30065	SLC22A4	0.123596	0.0216315	0.175018
CCDC87	0.0810171	0.233961	2.8878	ACSM4	0.123761	0.0779775	0.630065
CDKL5	0.0814323	0.138958	1.70643	C4A	0.123963	0.0650875	0.525054
WNK3	0.0823364	0.172924	2.10022	KANK3	0.12488	0.0163921	0.131263
LOC110261516	0.0824585	0.389656	4.72549	MUC1	0.124891	0.0655746	0.525054
CCDC39	0.0828798	0.198932	2.40025	CCNL1	0.12553	0.0527281	0.420043
KIAA1958	0.0836448	0.146394	1.75018	EVI2A	0.125549	0.03296	0.262527
LOC102165039	0.084462	0.133041	1.57516	LOC106509492	0.125707	0.0293346	0.233357
LOC110255880	0.084827	0.148463	1.75018	LOC106505670	0.128647	0.045031	0.350036
GREB1L	0.0849133	0.158521	1.86686	WWOX	0.129482	0.0675922	0.522019
CCDC158	0.0856489	0.213609	2.49401	LOC106505587	0.129819	0.0389498	0.300031
LOC110256217	0.0857424	0.135058	1.57516	PLEKHG6	0.131124	0.10327	0.787581
LOC102161600	0.086123	0.23514	2.73028	LOC102166432	0.131175	0.045916	0.350036
LOC110259691	0.0861319	0.205015	2.38024	ABCB11	0.131286	0.0196949	0.150015
LOC110256456	0.086163	0.316682	3.67538	FBLN1	0.132188	0.0173515	0.131263
LOC110256485	0.0868131	0.182326	2.10022	LOC110255997	0.133377	0.0840362	0.630065
LOC102165891	0.0869035	0.152097	1.75018	LOC110259517	0.133514	0.100146	0.750077
INPP5J	0.0871304	0.167743	1.9252	LOC396685	0.134182	0.0352263	0.262527
LOC102167824	0.0876913	0.195681	2.23148	KIAA1324L	0.135809	0.0570456	0.420043
LOC110259868	0.0884233	0.371416	4.20043	LOC106508476	0.136403	0.107428	0.787581
LOC110255411	0.0885171	0.232381	2.62527	LOC110256054	0.136431	0.0477556	0.350036
LOC106504468	0.0887997	0.248665	2.80029	LOC110257648	0.136654	0.0538131	0.39379
LOC110256388	0.0894663	0.250531	2.80029	FGF18	0.137193	0.0288136	0.210022
TTC16	0.0898518	0.264191	2.9403	LHFPL5	0.137512	0.0222157	0.161555
LOC110262175	0.0898518	0.518947	5.77559	LOC110257453	0.137737	0.0867833	0.630065
LOC110259946	0.0909538	0.191023	2.10022	SERPINB13	0.138182	0.0362765	0.262527
C5	0.0910945	0.159432	1.75018	PNPLA3	0.138403	0.0207626	0.150015
SLCO3A1	0.0916281	0.164947	1.80019	LOC106509839	0.138901	0.0486203	0.350036
IGSF9B	0.0916616	0.139034	1.51682	RALGPS1	0.139192	0.107702	0.773764
SAMD10	0.0920451	0.314136	3.41285	SLC4A11	0.139394	0.0924498	0.663226
LOC110256581	0.0921942	0.264038	2.86393	LOC102163572	0.139609	0.0451092	0.32311
ART1	0.0930071	0.227891	2.45025	HORMAD1	0.139639	0.0146636	0.105011
LOC100523888	0.0933192	0.391981	4.20043	LOC102163526	0.139945	0.10497	0.750077
DNAJB7	0.093476	0.19632	2.10022	STRC	0.140853	0.0887466	0.630065
HDAC9	0.094143	0.14753	1.56708	RUNDC3B	0.141199	0.0889644	0.630065
WISP3	0.0944104	0.176251	1.86686	LOC110257345	0.142223	0.074675	0.525054
LOC100155138	0.0957285	0.150788	1.57516	RBPMS2	0.142733	0.0749425	0.525054
LOC110262195	0.0969804	0.2546	2.62527	ST8SIA6	0.142814	0.0999803	0.700072
LOC110259514	0.0971498	0.561098	5.77559	LOC106509712	0.142855	0.100009	0.700072
SPRY1	0.098603	0.232973	2.36274	LOC110259247	0.142932	0.0938085	0.656317
LOC102157627	0.0986139	0.310666	3.15032	LOC100737927	0.143091	0.104027	0.726998
ZCWPW1	0.0988643	0.237299	2.40025	LOC106505816	0.143312	0.0684061	0.477322
LOC110256413	0.100316	0.180588	1.80019	UPK1A	0.143716	0.0754589	0.525054
LOC110262128	0.100394	0.358443	3.57037	PRSS8	0.144014	0.0302461	0.210022
LECT2	0.100758	0.15871	1.57516	OVOL3	0.144213	0.0252399	0.175018
METTL25	0.100819	0.158806	1.57516	LOC102165023	0.144238	0.0605863	0.420043
NEDD9	0.10107	0.207848	2.05646	GPR182	0.144563	0.0506023	0.350036
LOC110261764	0.101216	0.318863	3.15032	LOC102159118	0.145317	0.120473	0.829033
ANPEP	0.101972	0.336541	3.30034	LOC110261250	0.14538	0.119951	0.825085
LOC100626505	0.102146	0.348607	3.41285	CFAP70	0.14598	0.0991905	0.679482
LOC100513893	0.103092	0.433032	4.20043	LOC106507323	0.146051	0.0670993	0.459422
KLHL41	0.10315	0.216636	2.10022	RNF225	0.14621	0.0921217	0.630065
LOC100738720	0.103297	0.32542	3.15032	LOC106507765	0.146339	0.0842716	0.575866
SPAG8	0.104197	0.230995	2.21689	LOC110256236	0.14675	0.0770517	0.525054
LOC110259671	0.104447	0.274203	2.62527	LOC100525318	0.147598	0.0547035	0.370626
PPIL6	0.105138	0.33122	3.15032	PCP2	0.147607	0.0620012	0.420043
HOXD13	0.105205	0.441905	4.20043	NEK5	0.148019	0.0932617	0.630065
PAPLN	0.105627	0.184865	1.75018	C6H19orf84	0.148096	0.0172796	0.116679
LOC100525054	0.105939	0.222496	2.10022	SUMF2	0.148279	0.0849324	0.572786
TM6SF1	0.107194	0.168847	1.57516	LOC102166687	0.149031	0.093899	0.630065
CRYBG2	0.107371	0.215252	2.00475	LOC110257272	0.149111	0.0521941	0.350036
LOC110260905	0.107546	0.16643	1.54753	LOC106504956	0.149411	0.0588366	0.39379
LOC106506003	0.107683	0.169618	1.57516	LOC102162974	0.149444	0.0523109	0.350036
LOC100739507	0.107787	0.264106	2.45025	LOC102162631	0.149511	0.0785015	0.525054
LOC110261665	0.108629	0.228145	2.10022	LOC110260798	0.150727	0.0791398	0.525054
LOC106507685	0.109055	0.916159	8.40086	LOC100511183	0.151319	0.105934	0.700072
ALAS2	0.11019	0.202494	1.83769	LOC106507884	0.151714	0.0159316	0.105011
INSC	0.110705	0.325506	2.9403	LOC110260075	0.153642	0.0537801	0.350036
ALPK1	0.110793	0.219763	1.98354	HAO2	0.154495	0.0324473	0.210022
LOC102164598	0.112134	0.209337	1.86686	CST6	0.15471	0.0812311	0.525054
TCAP	0.114206	0.359785	3.15032	CA5A	0.15529	0.0600788	0.386882
FERMT3	0.114993	0.201258	1.75018	TTC23L	0.155425	0.0878839	0.565443
MC1R	0.11551	0.181948	1.57516	LOC106509837	0.156368	0.0923645	0.590686
SLC46A2	0.116079	0.278617	2.40025	LPAR2	0.156419	0.0938612	0.600062
LOC102159960	0.116194	0.244033	2.10022	RASGRP1	0.156833	0.109794	0.700072
LCP1	0.118421	0.29016	2.45025	COL11A2	0.157254	0.121677	0.773764
LOC110260327	0.119288	0.281848	2.36274	EXD1	0.157559	0.110302	0.700072
LOC110256759	0.119301	0.200447	1.68017	LOC100737316	0.159119	0.128532	0.807775
LOC110260378	0.119416	0.1881	1.57516	SAMHD1	0.159182	0.0501475	0.315032
LOC102166561	0.120542	0.354431	2.9403	DES	0.159495	0.0957069	0.600062
PHF7	0.120909	0.507871	4.20043	IL12B	0.159746	0.0838753	0.525054
FER1L6	0.121331	0.203857	1.68017	LOC106504743	0.162103	0.0939178	0.57937
LOC110259319	0.122238	0.577633	4.72549	LOC110255435	0.162542	0.134111	0.825085
IFFO2	0.122537	0.364585	2.97531	CASC1	0.163503	0.0476932	0.291697
ISPD	0.12272	0.211713	1.72518	STKLD1	0.164114	0.103402	0.630065
LOC100621626	0.122778	0.322324	2.62527	NOTCH4	0.165703	0.0783028	0.472549
LOC106509065	0.123322	0.388504	3.15032	LOC106504796	0.166859	0.0700879	0.420043
RPL3L	0.123734	0.259867	2.10022	OVGP1	0.167022	0.116927	0.700072
CNNM2	0.124464	0.238867	1.91916	LOC100621121	0.167084	0.0219321	0.131263
LOC106507478	0.124649	0.196342	1.57516	COL9A3	0.167273	0.0146379	0.087509
LOC110259059	0.125125	0.295639	2.36274	METRN	0.167298	0.0702724	0.420043
LOC110260629	0.125549	0.340587	2.71278	LOC110260091	0.167597	0.125711	0.750077
ZC3HAV1L	0.127565	0.312566	2.45025	GNAO1	0.167623	0.0944511	0.563473
LOC110261384	0.128548	0.35997	2.80029	JPH3	0.167862	0.132205	0.787581
GALR3	0.128945	0.225677	1.75018	LOC100624218	0.168257	0.058896	0.350036
LMCD1	0.131021	0.378361	2.8878	DUOX1	0.168404	0.023579	0.140014
EPB42	0.131136	0.206561	1.57516	LOC100739565	0.168924	0.0591295	0.350036
B3GALT4	0.131485	0.241629	1.83769	TPPP	0.169439	0.0296548	0.175018
SLC6A20	0.131649	0.312872	2.37656	LOC110260609	0.169503	0.111248	0.656317
OTOF	0.131797	0.219813	1.66782	RNF223	0.169675	0.107579	0.634027
LOC110256544	0.131901	0.27702	2.10022	LOC102165988	0.17	0.089259	0.525054
AQP7	0.132267	0.208342	1.57516	MDGA1	0.170387	0.0756989	0.444276
ACER2	0.132346	0.416931	3.15032	DNAH17	0.170633	0.081059	0.475049
LOC110260962	0.132881	0.201557	1.51682	FSD2	0.170713	0.0179267	0.105011
CCDC96	0.13324	0.259845	1.9502	TMEM45B	0.170824	0.0316559	0.185313
SP9	0.133457	0.350361	2.62527	LOC110260701	0.171095	0.102668	0.600062
LOC106509035	0.133457	0.280289	2.10022	TG	0.171336	0.110721	0.64622
LOC102157413	0.13361	0.22959	1.71836	NTN3	0.171993	0.112882	0.656317
ASPHD2	0.134723	0.224	1.66267	LOC100526184	0.172282	0.0301524	0.175018
TSSK6	0.135324	0.213157	1.57516	GLP2R	0.172692	0.108807	0.630065
TAS1R1	0.135507	0.268784	1.98354	TRIM29	0.173753	0.109475	0.630065
BAIAP3	0.136119	0.228703	1.68017	LOC106506421	0.173762	0.0456171	0.262527
LOC102157639	0.136129	0.224635	1.65017	CHADL	0.174147	0.114296	0.656317
LOC110255757	0.136486	0.644965	4.72549	STPG1	0.174498	0.0610805	0.350036
LOC106504894	0.138354	0.290573	2.10022	LOC106508107	0.1747	0.0333553	0.190929
LOC110261988	0.139394	1.17103	8.40086	CDO1	0.174955	0.0734887	0.420043
RASGEF1B	0.139694	0.279417	2.00021	LOC106505221	0.174971	0.10076	0.575866
C2H11orf49	0.141091	0.325955	2.31024	ZNF750	0.175215	0.0788548	0.450046
PROKR2	0.141163	0.323425	2.29114	REM2	0.175808	0.145057	0.825085
LOC110257054	0.141607	0.214307	1.51339	LOC106508392	0.176646	0.0264996	0.150015
LOC102165845	0.141703	0.297606	2.10022	LOC102158799	0.177599	0.0621662	0.350036
LOC102167943	0.142246	0.373434	2.62527	LOC106506676	0.177746	0.10181	0.572786
LOC102157601	0.143104	0.218971	1.53016	LOC102162937	0.177978	0.140172	0.787581
LOC110255174	0.143828	0.362483	2.52026	CROCC2	0.178264	0.0605634	0.339741
LOC102166006_1	0.145293	0.427206	2.9403	HIGD1B	0.179197	0.070566	0.39379
LOC110257543	0.145485	0.22467	1.54428	LOC100739463	0.179579	0.0269396	0.150015
ATP6V1G2	0.145903	0.367713	2.52026	LOC110257661	0.180189	0.0630725	0.350036
BCL2	0.146059	0.221044	1.51339	LOC102162152	0.181093	0.0475418	0.262527
LOC110256057	0.146127	0.306899	2.10022	LOC110259905	0.181351	0.0833169	0.459422
AKAP17B	0.146281	0.230417	1.57516	LOC110262207	0.181759	0.14315	0.787581
LOC110259374	0.14745	0.294194	1.99521	GANC	0.181844	0.127304	0.700072
SEMA7A	0.147568	0.278931	1.89019	FAM71F1	0.182269	0.0273432	0.150015
LOC110257022	0.147921	0.465999	3.15032	LOC100524517	0.182355	0.13678	0.750077
LOC106508550	0.14809	0.46653	3.15032	NR4A3	0.182575	0.121089	0.663226
DNAJC22	0.148236	0.77832	5.25054	SIGLEC11	0.183213	0.109939	0.600062
KIF9	0.148293	0.250889	1.69184	NR1I3	0.184166	0.0644648	0.350036
GPR35	0.149151	0.234936	1.57516	CCNO	0.185086	0.04859	0.262527
KIAA0319	0.149435	0.336263	2.25023	F12	0.18524	0.145891	0.787581
WDR66	0.153309	0.298983	1.9502	PSTPIP1	0.186717	0.122545	0.656317
LOC110260998	0.153324	0.644026	4.20043	WNT4	0.187073	0.0906678	0.484665
SNTB1	0.153551	0.380077	2.47525	GAS2L2	0.187393	0.147587	0.787581
CD302	0.153854	0.242345	1.57516	TUBB1	0.188769	0.0901036	0.477322
LOC110258920	0.155648	0.272412	1.75018	RDH5	0.188792	0.079301	0.420043
LOC106507527	0.156451	0.410725	2.62527	FAM189A2	0.188892	0.132238	0.700072
C1QL4	0.15767	0.248356	1.57516	LCT	0.189221	0.123637	0.653401
LOC110256729	0.158231	0.24924	1.57516	LOC100737265	0.189392	0.0662942	0.350036
LOC102158991	0.158381	0.249476	1.57516	LOC100521069	0.191128	0.156104	0.816751
LOC110255546	0.159116	0.288608	1.81382	SLC5A4	0.191504	0.114914	0.600062
LOC106510694	0.159976	0.279986	1.75018	C14H10orf107	0.191632	0.142047	0.741253
FST	0.160901	0.394249	2.45025	SFTPC	0.192229	0.134574	0.700072
LOC102160243	0.161614	0.278812	1.72518	RAVER2	0.192742	0.11385	0.590686
LOC110260616	0.16231	0.284072	1.75018	LOC110260981	0.19413	0.0679525	0.350036
CHMP4C	0.163156	0.361701	2.21689	LOC102160539	0.19481	0.136381	0.700072
TMCO2	0.163463	0.386221	2.36274	LOC110255727	0.195651	0.0747108	0.381857
LOC106504515	0.163872	0.30975	1.89019	DFNB59	0.196011	0.154375	0.787581
LOC100511114	0.164405	0.345286	2.10022	LOC110261066	0.197578	0.103739	0.525054
SLC44A4	0.16619	0.329644	1.98354	MAP3K15	0.197805	0.134405	0.679482
XRRA1	0.168031	0.264676	1.57516	STAR	0.198165	0.115608	0.583393
SYCE1L	0.169181	0.48856	2.8878	LOC110261227	0.198887	0.13514	0.679482
SLC23A1	0.171102	0.264229	1.54428	GCNT7	0.199081	0.0783962	0.39379
LEKR1	0.17319	0.338275	1.9532	TNF	0.200306	0.0350571	0.175018
LOC110262214	0.173266	0.272921	1.57516	GPR146	0.200426	0.060134	0.300031
C4H8orf34	0.173374	0.364122	2.10022	PTH	0.200969	0.10552	0.525054
LOC100526059	0.174352	0.536187	3.07532	LOC102164066	0.201383	0.0768995	0.381857
FA2H	0.175937	0.27713	1.57516	PLA2R1	0.201844	0.116577	0.577559
LAX1	0.177883	0.466992	2.62527	PDZD7	0.202947	0.1346	0.663226
BPIFB1	0.179607	0.314344	1.75018	LOC102164131	0.203153	0.144	0.708823
LOC110261493	0.181167	0.428051	2.36274	LOC110256123	0.203917	0.0535336	0.262527
WNT9A	0.184073	0.28251	1.53477	GUCA1B	0.204329	0.0643701	0.315032
LOC100737304	0.184268	0.354752	1.9252	LOC100515171	0.205233	0.128145	0.624389
LOC110262106	0.18659	0.316518	1.69633	LOC110260365	0.205375	0.148271	0.721949
ADHFE1	0.187087	0.280659	1.50015	LOC110256817	0.205558	0.0616739	0.300031
LYRM7	0.189211	0.285301	1.50785	LOC102166195	0.205739	0.117026	0.568808
MCF2L	0.189334	0.289194	1.52743	LOC110255181	0.206212	0.154675	0.750077
LOC110255692	0.189731	0.626176	3.30034	CORO1A	0.20628	0.0541541	0.262527
LOC102165892	0.190225	0.494636	2.60027	FAM151B	0.206376	0.0794628	0.38504
LOC110258732	0.193215	0.289852	1.50015	LOC110256008	0.206759	0.10856	0.525054
DENND1C	0.193942	0.384691	1.98354	CNN1	0.206887	0.108627	0.525054
LOC106509125	0.194062	0.44833	2.31024	KLHL6	0.207396	0.0757525	0.365255
LOC110259970	0.19413	0.305786	1.57516	LOC102157897	0.207531	0.130758	0.630065
WFIKKN1	0.194284	0.352397	1.81382	WISP1	0.208162	0.13662	0.656317
SLC18A2	0.196184	0.377694	1.9252	LOC110261697	0.208308	0.145831	0.700072
LOC102167466	0.197578	0.414957	2.10022	LOC102166539	0.20896	0.0914295	0.437545
PRSS56	0.197578	0.311218	1.57516	LOC106506955	0.211075	0.0886606	0.420043
MAP3K13	0.19912	0.34292	1.72218	LOC102159434	0.211315	0.0887616	0.420043
LOC102159383	0.201808	0.42384	2.10022	LOC106509420	0.211566	0.148111	0.700072
LOC110257594	0.20557	0.383771	1.86686	LOC102159969	0.211937	0.0317938	0.150015
UPK3B	0.20583	0.324216	1.57516	GIMAP6	0.213097	0.111887	0.525054
PYROXD2	0.206969	0.345768	1.67063	ZCWPW2	0.213842	0.102071	0.477322
LOC106505966	0.207016	0.579704	2.80029	LMTK3	0.214133	0.177523	0.829033
LOC100523310	0.208856	0.328981	1.57516	DKK4	0.214624	0.0321969	0.150015
CCDC142	0.209616	0.513613	2.45025	C2H19orf38	0.214908	0.112838	0.525054
GPR15	0.20993	0.399563	1.90332	HRH4	0.215955	0.123696	0.572786
LOC110260590	0.210078	1.59939	7.61328	CAPN12	0.216284	0.104825	0.484665
C4H8orf89	0.210675	0.362015	1.71836	LOC106505533	0.216694	0.0758508	0.350036
LOC102158679	0.21314	0.565439	2.6529	MASP2	0.217568	0.16616	0.763715
LOC102166006	0.213813	0.757779	3.54411	LOC106504985	0.217867	0.0653667	0.300031
FANCC	0.214141	0.347528	1.62289	LOC110260611	0.218004	0.0531439	0.243775
S100B	0.214558	0.425584	1.98354	TFAP2E	0.218374	0.0176397	0.0807775
LOC110260761	0.216464	0.358187	1.65472	RBFOX3	0.219023	0.129374	0.590686
TMEM262	0.217259	0.798508	3.67538	RTKN2	0.219612	0.151548	0.690071
DOCK8	0.217542	0.434041	1.99521	ADGRE3	0.220241	0.0925108	0.420043
NKPD1	0.219635	0.354831	1.61555	SPOCK2	0.220548	0.168436	0.763715
PAX9	0.221308	0.525952	2.37656	SERTAD4	0.221021	0.174072	0.787581
PRDM8	0.221587	0.368426	1.66267	LOC110255657	0.221908	0.0847373	0.381857
LOC102162623	0.222078	0.414588	1.86686	TOGARAM2	0.222754	0.123114	0.552688
MCC	0.223208	0.341248	1.52883	LOC110262045	0.223068	0.117123	0.525054
CYP3A22	0.224041	0.646986	2.8878	LOC102157444	0.223906	0.141075	0.630065
CLDN20	0.224267	0.942019	4.20043	LOC110259342	0.225584	0.0748065	0.331613
KIAA1671	0.224625	0.416905	1.856	GAREM2	0.225632	0.118469	0.525054
LOC110259929	0.225784	0.474196	2.10022	LOC110260492	0.227013	0.102166	0.450046
COL5A2	0.22609	0.553978	2.45025	C8H4orf33	0.227384	0.10745	0.472549
RAPGEF3	0.227126	0.397511	1.75018	LOC110256623	0.22781	0.1367	0.600062
LOC106505926	0.228211	0.821643	3.60037	RHAG	0.228255	0.099872	0.437545
LOC110261342	0.228568	0.440039	1.9252	LOC100522040	0.228348	0.129616	0.567626
LOC100738479	0.228949	0.480842	2.10022	LOC110255800	0.228613	0.1509	0.660068
PTGIR	0.22907	0.416951	1.82019	LOC102162074	0.22871	0.152836	0.668251
ACY3	0.229286	0.412757	1.80019	C6H16orf46	0.230409	0.0672096	0.291697
LOC102158334	0.232782	0.38413	1.65017	LOC106509594	0.23133	0.138812	0.600062
LOC110262137	0.234065	0.397951	1.70017	BHLHB9	0.231357	0.109327	0.472549
LOC110257390	0.235421	0.370826	1.57516	ITGAD	0.231438	0.153496	0.663226
LOC106505222	0.235421	0.370826	1.57516	SLC26A10	0.231536	0.034734	0.150015
CHST13	0.236004	0.771025	3.267	LOC110257572	0.232019	0.0670346	0.288919
CLDN19	0.236673	0.414221	1.75018	NCCRP1	0.232296	0.139392	0.600062
BCL7B	0.236799	0.777078	3.28159	LOC102158292	0.232598	0.114942	0.494168
HSPA2	0.237854	0.541174	2.27523	FAM163A	0.232791	0.138745	0.596007
LRRC36	0.240079	0.483208	2.01271	ANKRD61	0.23341	0.175075	0.750077
LOC110258617	0.241894	0.961626	3.97541	ABI3BP	0.23348	0.192641	0.825085
EFCAB11	0.243793	0.371464	1.52369	SCN3B	0.233501	0.150893	0.64622
LOC100516891	0.244783	0.403934	1.65017	ANGPTL7	0.234478	0.098491	0.420043
HEATR4	0.248504	0.375124	1.50953	TEKT1	0.234496	0.156702	0.668251
LOC110259333	0.248712	0.620289	2.49401	SV2A	0.235934	0.156477	0.663226
LOC110262051	0.249409	0.838101	3.36035	LOC110259852	0.236055	0.114408	0.484665
LOC106508034	0.24997	0.446242	1.78518	LRRC26	0.236548	0.0310501	0.131263
SMG8	0.250232	1.03356	4.13042	CALCR	0.238024	0.0984654	0.413679
LOC110256824	0.253098	0.53156	2.10022	MYO1F	0.238364	0.111248	0.466715
FBXO15	0.256437	0.44881	1.75018	ZACN	0.238398	0.150206	0.630065
OPHN1	0.257514	0.445688	1.73073	LOC106507516	0.238705	0.167111	0.700072
LOC100522230	0.25889	0.634346	2.45025	LOC110255944	0.238705	0.167111	0.700072
LOC110258247	0.259379	0.583662	2.25023	LOC100512181	0.238928	0.16363	0.684853
LOC110256340	0.26422	0.554918	2.10022	LOC102160368	0.239112	0.155439	0.650067
ZNF37A	0.265129	0.587764	2.21689	LOC102166231	0.240079	0.168072	0.700072
LOC110261670	0.266435	0.489624	1.83769	LOC110256444	0.240355	0.164059	0.68257
PCDH1	0.266506	0.466433	1.75018	GNAT2	0.240656	0.168476	0.700072
FAM124A	0.269253	0.430263	1.59799	MNX1	0.240656	0.0561588	0.233357
RIBC1	0.270598	0.524597	1.93866	LRRC71	0.242201	0.0462432	0.190929
MBP	0.270722	0.505399	1.86686	LOC110257429	0.245169	0.183895	0.750077
RHEBL1	0.271529	0.617793	2.27523	LOC106509961	0.246644	0.129501	0.525054
LOC100522935	0.273981	0.57542	2.10022	CNIH3	0.246644	0.107918	0.437545
LOC110255603	0.275338	0.908708	3.30034	LOC110259891	0.247192	0.169028	0.683791
LOC110258667	0.276708	0.484288	1.75018	LOC100737730	0.247412	0.155886	0.630065
LOC106509759	0.277167	0.582111	2.10022	SPRY4	0.2475	0.197525	0.798082
OGN	0.279323	0.483115	1.72959	LOC110255960	0.247927	0.130175	0.525054
LOC106507303	0.279723	0.465087	1.66267	LOC106509619	0.248145	0.0829114	0.334125
LOC106505099	0.280495	0.476891	1.70017	TULP2	0.248944	0.196064	0.787581
SLC5A1	0.281113	0.516599	1.83769	SH2D3A	0.249291	0.192893	0.773764
POLQ	0.282254	0.513756	1.82019	CAMK1G	0.249907	0.131215	0.525054
LOC102160528	0.283586	0.521142	1.83769	FAM212A	0.250694	0.112824	0.450046
LOC110261014	0.283767	0.446978	1.57516	ZAR1L	0.252992	0.209738	0.829033
LOC110261661	0.283767	0.521475	1.83769	CLEC3B	0.253733	0.0532894	0.210022
C1H6orf183	0.284772	0.452396	1.58862	LOC106505197	0.254352	0.0890322	0.350036
PHKA2	0.286999	0.66531	2.31816	LOC110261256	0.254811	0.072976	0.286393
LOC110255724	0.288271	0.472993	1.64079	LOC100525821	0.254896	0.107067	0.420043
LOC110257458	0.288605	0.822608	2.85029	LOC102165044	0.255694	0.139226	0.5445
LOC110261387	0.289427	0.709169	2.45025	TNFSF14	0.255761	0.123959	0.484665
LOC110259139	0.291097	0.443733	1.52435	SYNGR3	0.255765	0.111909	0.437545
PER2	0.291691	0.612615	2.10022	LOC110260814	0.256137	0.0768489	0.300031
IL22RA1	0.291704	0.510535	1.75018	LOC110255936	0.256453	0.100989	0.39379
MEF2B	0.294463	0.494749	1.68017	CD37	0.257309	0.207848	0.807775
TCF4	0.297381	0.506403	1.70288	ANKLE1	0.257429	0.156506	0.607957
LOC102158087	0.298755	0.575163	1.9252	MATN4	0.257651	0.144299	0.560058
LOC106510322	0.299023	0.981269	3.28159	LOC106509666	0.25893	0.126889	0.49005
CCDC78	0.299919	0.5949	1.98354	WDR93	0.259018	0.210179	0.811447
CDHR4	0.300233	0.768489	2.55964	KCNT2	0.259333	0.187603	0.723408
LOC110256503	0.300523	0.450831	1.50015	TM4SF20	0.260507	0.191492	0.735076
LOC110261088	0.303097	0.716139	2.36274	NCKIPSD	0.260681	0.0195531	0.0750077
APOB	0.303241	0.581146	1.91645	LOC110261573	0.26071	0.0912581	0.350036
LOC110259679	0.303733	0.466162	1.53477	MARVELD3	0.26083	0.145006	0.55594
LOC100626318	0.306082	0.47367	1.54753	LOC414400	0.261118	0.137101	0.525054
ITIH4	0.311038	0.508081	1.6335	LOC110258721	0.263237	0.197448	0.750077
CACNB1	0.311587	0.520545	1.67063	LOC106509240	0.263594	0.0830405	0.315032
CPT1B	0.312352	0.615007	1.96895	HAS1	0.263719	0.0830799	0.315032
E2F8	0.315341	0.593296	1.88144	LOC102167315	0.26553	0.107244	0.403888
ABHD12B	0.318729	0.50205	1.57516	ESAM	0.266116	0.0931502	0.350036
C4H1orf56	0.319416	0.712769	2.23148	PECAM1	0.266491	0.181076	0.679482
ZNF782	0.322161	0.555166	1.72325	IVL	0.269012	0.105934	0.39379
CCDC81	0.322281	0.715909	2.22138	MFNG	0.270123	0.0850974	0.315032
RASA3	0.3227	0.687706	2.1311	KLHL38	0.270956	0.132782	0.49005
MLLT3	0.323437	0.63853	1.9742	TRERF1	0.271422	0.215803	0.795082
LOC100516665	0.332446	0.558567	1.68017	FAM20A	0.271619	0.169924	0.625596
LOC102166602	0.333793	0.613407	1.83769	GRIN3B	0.271806	0.0713563	0.262527
PER3	0.334335	0.547395	1.63727	LOC100157763	0.271972	0.2142	0.787581
ASIC4	0.33505	0.527757	1.57516	LOC102167132	0.273085	0.223042	0.816751
RTTN	0.336777	0.563932	1.6745	C13H3orf62	0.273933	0.133556	0.48755
LOC100523492	0.337811	0.532108	1.57516	LOC110259457	0.274489	0.0900758	0.328159
LOC110255906	0.340173	0.714436	2.10022	LOC102160389	0.27453	0.171413	0.624389
LOC110259966	0.340752	0.636135	1.86686	LOC110255247	0.274587	0.204877	0.746129
HAUS7	0.342178	0.583902	1.70643	C1QTNF4	0.274631	0.173035	0.630065
LOC102161066	0.343474	0.541027	1.57516	ADAM33	0.275051	0.228026	0.829033
CHAD	0.343499	0.631245	1.83769	LOC110261284	0.276937	0.157524	0.568808
HOXA1	0.343777	1.08301	3.15032	PLEKHH2	0.27767	0.15021	0.540965
GPRASP1	0.345866	0.765032	2.21193	OLFM1	0.277984	0.179639	0.64622
PRKAR1B	0.346291	0.646477	1.86686	PPP1R3F	0.279395	0.117358	0.420043
CCNE2	0.349475	0.557275	1.59461	DZIP3	0.280706	0.213854	0.761843
SCUBE3	0.351412	0.691913	1.96895	LOC102166523	0.281374	0.098491	0.350036
NAGS	0.351696	1.47728	4.20043	TAS1R3	0.281649	0.0933984	0.331613
SH2D4B	0.353841	0.723586	2.04495	GGT5	0.281989	0.130641	0.463283
SGTB	0.354375	0.626749	1.7686	LOC110257240	0.282599	0.155446	0.550057
CCR10	0.356527	0.58833	1.65017	LOC106509313	0.283525	0.148866	0.525054
ZNF792	0.35671	0.561876	1.57516	LOC110259713	0.284735	0.166112	0.583393
GLYATL2	0.358105	0.822608	2.29711	LOC102165975	0.284832	0.199403	0.700072
FGF22	0.362531	0.666218	1.83769	LOC110261624	0.28606	0.0858268	0.300031
C13H3orf18	0.365509	0.554412	1.51682	OCLN	0.288063	0.186152	0.64622
C12H17orf98	0.36615	0.845894	2.31024	LOC110260596	0.288091	0.201684	0.700072
LOC102161992	0.369031	0.608964	1.65017	CEBPA	0.290002	0.0870095	0.300031
GRAMD1B	0.369331	0.633204	1.71446	LOC110261042	0.292029	0.0836351	0.286393
SYP	0.369556	0.625231	1.69184	LOC100738826	0.29243	0.108965	0.372619
LOC102157656	0.370048	0.582886	1.57516	LOC100158117	0.2935	0.154103	0.525054
TMC7	0.371995	0.570115	1.53259	ZNF510	0.294456	0.237854	0.807775
C9H11orf52	0.375323	0.591195	1.57516	EYA2	0.294588	0.0742438	0.252026
TMEM91	0.376817	0.593548	1.57516	SLC25A35	0.294986	0.0281606	0.0954644
LOC106509702	0.377025	0.68919	1.82797	AGER	0.295842	0.0776664	0.262527
LOC110257222	0.378548	0.606213	1.60141	ITGA9	0.297778	0.222363	0.746743
RGS10	0.379647	0.854293	2.25023	LOC102163742	0.29956	0.157285	0.525054
LOC110256798	0.379647	0.730895	1.9252	CLCNKA	0.300747	0.147381	0.49005
LOC100522498	0.3811	0.588524	1.54428	PAX4	0.30125	0.158172	0.525054
LOC100517735	0.384163	1.25506	3.267	ARHGAP22	0.301475	0.235406	0.78085
LOC110257255	0.390646	1.43577	3.67538	MANEAL	0.302119	0.0892287	0.295343
LOC110260373	0.391678	0.979871	2.50173	FNDC10	0.304294	0.053257	0.175018
GPLD1	0.393008	0.825402	2.10022	LOC102159203	0.304665	0.142191	0.466715
CCL3L1	0.394456	0.621331	1.57516	XKR8	0.305235	0.206055	0.675069
LOC106504512	0.397607	0.761379	1.9149	BTC	0.307675	0.0869864	0.282721
B3GALNT1	0.397644	0.798827	2.0089	LOC100626097	0.307891	0.212466	0.690071
VMO1	0.399556	0.92307	2.31024	P2RX6	0.308664	0.200652	0.650067
LOC110261657	0.400131	1.00843	2.52026	LOC110259511	0.309334	0.151589	0.49005
LOC110260976	0.400543	0.961402	2.40025	LOC110255592	0.309851	0.108459	0.350036
LOC102164129	0.405973	0.639472	1.57516	LOC110255521	0.310477	0.191124	0.615581
CD79A	0.413826	0.956037	2.31024	LCTL	0.311064	0.13066	0.420043
POU2F1	0.4169	0.630152	1.51152	C4H1orf189	0.313342	0.0822608	0.262527
LOC102159166	0.417485	1.02294	2.45025	LGALS2	0.313637	0.219568	0.700072
LOC102161477	0.424004	0.774347	1.82627	C5H12orf56	0.313668	0.138688	0.442151
C12H17orf58	0.424567	0.965989	2.27523	NTNG2	0.314449	0.185741	0.590686
LOC110260042	0.425378	0.893387	2.10022	LOC106509760	0.31455	0.120113	0.381857
CENPBD1	0.425778	0.683819	1.60605	GFAP	0.315591	0.214438	0.679482
LOC110257077	0.428515	0.698255	1.62948	FITM1	0.315654	0.132588	0.420043
TBC1D2B	0.429352	1.04601	2.43625	TMEM169	0.315913	0.258022	0.816751
MATK	0.431149	1.27836	2.96501	CRYBA1	0.317697	0.155688	0.49005
ZBTB3	0.433086	0.699672	1.61555	LY6G6C	0.320013	0.201629	0.630065
FARP2	0.433468	0.737277	1.70088	LOC102158774	0.321029	0.0842787	0.262527
CGNL1	0.434154	1.02579	2.36274	IZUMO2	0.32108	0.187316	0.583393
LOC110261575	0.436542	0.759253	1.73924	NLRC5	0.321537	0.144707	0.450046
ANKRD1	0.442116	0.897588	2.03021	DERL3	0.324305	0.191562	0.590686
MYO15B	0.445782	0.751303	1.68536	CUNH21orf58	0.324918	0.260916	0.803024
CEP128	0.448688	0.731819	1.63102	LOC110258160	0.32607	0.0733733	0.225023
LOC100739480	0.448896	0.87207	1.9427	RNF180	0.326723	0.224331	0.686609
LOC110260929	0.451736	0.733119	1.62289	LOC110257270	0.326891	0.147116	0.450046
LOC100157711	0.464065	0.999003	2.15272	LOC102158266	0.327029	0.0245297	0.0750077
LOC110260188	0.471874	0.726761	1.54016	C2CD4C	0.327501	0.164479	0.502226
PLEKHG1	0.472615	0.767005	1.62289	GPR157	0.329102	0.230395	0.700072
LOC100736825	0.476411	1.00057	2.10022	RMDN2	0.329869	0.27217	0.825085
RAD9B	0.479009	0.754516	1.57516	EPHA10	0.33037	0.243785	0.737914
TRIQK	0.482289	0.768727	1.59391	LOC110255669	0.331061	0.0386277	0.116679
PIGR	0.488369	0.908459	1.86019	RAB39A	0.331061	0.26585	0.803024
LOC106509046	0.488556	0.909065	1.86072	FAXDC2	0.331525	0.143351	0.432397
CCL22	0.488594	1.3682	2.80029	LOC110255886	0.332115	0.162753	0.49005
LOC110261039	0.49282	1.40468	2.85029	LOC102167359	0.333243	0.17497	0.525054
RASGRP4	0.493151	0.841526	1.70643	LOC102162791	0.333749	0.123696	0.370626
CYP2C42	0.494384	0.876077	1.77206	LOC106505568	0.337489	0.07088	0.210022
LOC102167290	0.503859	0.773309	1.53477	PARD6A	0.339324	0.226753	0.668251
LOC110255596	0.513715	0.791203	1.54016	LOC110256002	0.34052	0.119194	0.350036
LOC110260643	0.51716	0.888667	1.71836	C3H2orf74	0.342312	0.0937733	0.273941
SH3RF2	0.517203	0.821302	1.58797	DCP1B	0.342471	0.209785	0.612563
KANSL1L	0.518259	0.855215	1.65017	LOC100624806	0.342651	0.234169	0.683404
LOC110255393	0.518475	0.791934	1.52743	TRPM2	0.343273	0.176045	0.512843
CDRT1	0.520077	0.892724	1.71652	LOC110260076	0.343322	0.14421	0.420043
CASQ1	0.525435	0.960477	1.82797	RFX8	0.345276	0.271933	0.787581
LOC110256518	0.529697	0.874091	1.65017	SIM2	0.345455	0.255069	0.738357
LOC102166678	0.531361	0.817871	1.5392	ATP6V1E2	0.345546	0.18143	0.525054
MYO7B	0.533566	0.995162	1.86512	LOC110258474	0.345885	0.0363216	0.105011
ANXA13	0.536726	0.986336	1.83769	LOC102160997	0.347113	0.0841169	0.242333
CADM4	0.540733	1.1627	2.15022	LOC110262248	0.347397	0.145922	0.420043
XXYLT1	0.541534	0.866988	1.60098	LOC102160376	0.347493	0.182453	0.525054
C3H16orf71	0.54607	1.1681	2.13911	LOC106506809	0.347614	0.276	0.793984
LOC110257369	0.547065	1.34045	2.45025	LOC102165279	0.35002	0.220536	0.630065
LAMC2	0.548334	1.1742	2.1414	HIPK4	0.351597	0.0923037	0.262527
PRSS12	0.558509	0.879743	1.57516	LOC110256792	0.35161	0.290907	0.827358
CBL	0.558812	0.995281	1.78107	LCP2	0.351928	0.284279	0.807775
LOC110259518	0.567533	1.16987	2.06132	ROBO3	0.35303	0.235912	0.668251
ZCCHC24	0.568135	1.06149	1.86837	HDC	0.355571	0.289075	0.812987
SPATA1	0.568952	0.916107	1.61017	SLC2A6	0.356014	0.214965	0.603812
LOC100739101	0.576156	0.887371	1.54016	LOC106509080	0.356099	0.257086	0.721949
LOC106507741	0.57788	0.91598	1.58507	ADIG	0.358249	0.1881	0.525054
FIBCD1	0.578881	0.895834	1.54753	LOC100523690	0.358827	0.239787	0.668251
MASTL	0.585293	1.0028	1.71333	HOXC10	0.358827	0.115941	0.32311
ITPRIPL1	0.586208	0.915865	1.56236	LOC110261243	0.358827	0.251205	0.700072
LOC102158524	0.586405	0.899998	1.53477	RLN3	0.359601	0.276921	0.770079
TMEM107	0.589444	1.10532	1.87519	LOC100523874	0.359601	0.125873	0.350036
ST6GAL1	0.590366	1.26989	2.15103	LOC102163669	0.36028	0.220694	0.612563
FFAR1	0.59291	1.27983	2.15856	LOC110257148	0.361627	0.265823	0.735076
LOC110255823	0.592945	1.40098	2.36274	PPM1N	0.361941	0.126692	0.350036
CSDC2	0.594081	0.946529	1.59327	ELOVL3	0.362098	0.0380242	0.105011
MGAT5	0.594409	0.963195	1.62043	RAC2	0.362991	0.264708	0.729242
DIXDC1	0.595225	1.04881	1.76205	LOC102167397	0.36395	0.24321	0.668251
MAML3	0.604455	1.14606	1.89603	LOC102166710	0.364949	0.153294	0.420043
MPZL3	0.610518	1.31428	2.15272	LOC100516355	0.366434	0.301144	0.821824
ITGA2	0.613245	1.04782	1.70865	LOC102158392	0.368333	0.232073	0.630065
ZNF599	0.618766	1.07676	1.74018	LOC110259327	0.369311	0.155127	0.420043
DPCD	0.622128	1.37193	2.20523	LOC102158751	0.371464	0.177308	0.477322
CLIC5	0.624924	1.0729	1.71684	AUNIP	0.372248	0.229942	0.617711
SETBP1	0.631555	1.07713	1.70552	SPTBN2	0.372313	0.282628	0.759114
LOC102163687	0.637002	1.087	1.70643	LOC106510524	0.375799	0.263086	0.700072
LOC396905	0.649529	1.09132	1.68017	LOC110257314	0.376902	0.310034	0.822585
LOC110259668	0.651002	1.09974	1.6893	LOC106504330	0.377073	0.0659945	0.175018
ERAP2	0.653221	1.44629	2.21408	GNRH2	0.377226	0.221832	0.58806
HCN3	0.655296	1.07998	1.64809	COL24A1	0.377748	0.194732	0.515508
LOC102160681	0.660998	0.991599	1.50015	LOC102165584	0.378152	0.24035	0.635592
LOC110256041	0.665201	1.00899	1.51682	LOC102159209	0.378355	0.0496642	0.131263
MOAP1	0.674452	1.23943	1.83769	KLHL35	0.378803	0.31131	0.821824
TSPAN16	0.687494	1.2995	1.89019	BEST4	0.380947	0.278812	0.731893
SORL1	0.688364	1.04877	1.52357	LOC102158914	0.381382	0.0667487	0.175018
MIR132	0.713054	2.24635	3.15032	GPR132	0.384619	0.257022	0.668251
ABLIM1	0.725344	1.42943	1.97069	AMY2	0.387078	0.177832	0.459422
LOC102160003	0.730642	1.56582	2.14308	FAM227B	0.387611	0.224284	0.578631
ZNF112	0.731723	1.11416	1.52266	LOC106506226	0.387884	0.226289	0.583393
MARCH10	0.740776	1.32452	1.78802	LOC100522818	0.388939	0.255267	0.656317
TFCP2L1	0.754465	1.21316	1.60798	DCDC2B	0.389186	0.11146	0.286393
LOC106508574	0.768511	1.17594	1.53016	SATB1	0.389393	0.272603	0.700072
SDCBP2	0.769089	1.30008	1.69042	CPLX1	0.390384	0.144687	0.370626
LOC100737756	0.769803	1.2934	1.68017	GNMT	0.391678	0.051413	0.131263
LOC110259485	0.78572	1.43157	1.82198	GRIP1	0.391678	0.310763	0.793415
ZBTB37	0.791884	1.46747	1.85313	LUZP2	0.392096	0.29945	0.763715
LOC102166259	0.793565	1.4423	1.81749	BPI	0.392368	0.206015	0.525054
KIF13B	0.797077	1.83937	2.30764	ITGB1BP2	0.392507	0.0412175	0.105011
LOC102164703	0.798348	1.53698	1.9252	BBOF1	0.393471	0.145831	0.370626
EPB41	0.799027	1.40759	1.76163	ZFYVE28	0.398329	0.330582	0.829924
LOC106507712	0.803151	1.54623	1.9252	HES7	0.399174	0.116438	0.291697
GPR155	0.805713	1.40172	1.73973	FOLR2	0.400543	0.0600876	0.150015
TMEM218	0.806847	1.31008	1.6237	LOC110255641	0.401214	0.105329	0.262527
ASXL3	0.818134	1.24183	1.51788	APOA4	0.401286	0.210697	0.525054
SEMA3E	0.822115	1.2359	1.50331	LOC102168016	0.401339	0.268195	0.668251
SLX4	0.838861	1.89943	2.2643	DFNA5	0.401965	0.288268	0.717147
PLEKHA6	0.840124	1.63841	1.9502	FAM43A	0.40227	0.128565	0.319598
RASAL2	0.842343	1.32345	1.57115	LOC110257828	0.403654	0.152875	0.378727
ZDHHC15	0.844489	1.35405	1.60339	KIF5A	0.403847	0.276147	0.683791
TRIM59	0.846392	1.31974	1.55925	TRPM8	0.403895	0.202427	0.501188
LOC100626407	0.848728	1.44829	1.70643	LOC102163309	0.40463	0.115883	0.286393
TEF	0.852074	1.59342	1.87006	PROCA1	0.405726	0.195276	0.481299
ZNF436	0.854442	1.35632	1.58737	LOC106507563	0.405973	0.28098	0.692117
ALOX12	0.862298	1.29652	1.50356	INSRR	0.408726	0.231111	0.565443
LOC100737582	0.864125	1.47309	1.70472	LOC110255534	0.410175	0.302265	0.736918
LOC106508158	0.870736	1.4287	1.64079	LOC110260105	0.410467	0.215517	0.525054
MEFV	0.881246	1.34445	1.52563	LOC102162556	0.410546	0.249595	0.607957
ZSCAN23	0.886239	1.35367	1.52743	LOC102166369	0.4109	0.215745	0.525054
LOC110257343	0.89567	1.57011	1.753	LOC110256070	0.41484	0.155581	0.375039
POU4F1	0.896265	1.85621	2.07105	LOC102165042	0.4153	0.134188	0.32311
SLC39A10	0.897811	2.06288	2.29767	ISL2	0.419109	0.168277	0.401512
KNL1	0.897867	1.35902	1.5136	LOC110261023	0.419365	0.0825709	0.196895
CDCA2	0.903997	1.37345	1.51931	LOC102164141	0.420289	0.220674	0.525054
LYST	0.909926	1.58028	1.73672	LOC100525679	0.420289	0.147116	0.350036
LOC110258044	0.912926	1.47488	1.61555	LOC110256382	0.420819	0.0736509	0.175018
LOC110260610	0.917718	2.54608	2.77436	TMEFF1	0.421959	0.316502	0.750077
LOC106509234	0.921849	1.77474	1.9252	EPS8L1	0.423145	0.319931	0.756078
LOC106504522	0.924505	1.398	1.51216	NOXRED1	0.424389	0.335767	0.791177
TET1	0.925828	3.66383	3.95735	TEX29	0.424567	0.0990757	0.233357
TBC1D30	0.943785	1.46953	1.55706	LOC110261695	0.425748	0.121931	0.286393
LOC102161741	0.948245	2.29791	2.42333	DIO1	0.428382	0.299898	0.700072
ANXA3	0.950912	1.61469	1.69805	LOC100736659	0.429208	0.250397	0.583393
ZCCHC6	0.952367	1.48979	1.5643	ABHD16B	0.430732	0.339236	0.787581
NT5DC4	0.964652	1.45617	1.50953	LOC110261084	0.431149	0.186428	0.432397
LRBA	0.982144	1.89891	1.93343	PLB1	0.431475	0.309431	0.717147
S1PR2	0.983075	1.81441	1.84564	LOC106507308	0.43344	0.227579	0.525054
NPR2	0.983118	1.50039	1.52616	LOC110255632	0.433982	0.311814	0.718495
IZUMO1	0.983151	1.76985	1.80019	PHACTR1	0.438889	0.3399	0.774455
LOC110257720	0.984394	2.15358	2.18772	LOC102161833	0.439887	0.144353	0.328159
BEND6	0.987306	1.50434	1.52369	CELF4	0.439977	0.326134	0.741253
LOC110262090	0.989897	1.74582	1.76364	LOC102167379	0.442161	0.306252	0.692624
EME2	1.00394	1.51108	1.50515	LOC100153446	0.443037	0.178937	0.403888
CMTM4	1.00895	1.7996	1.78364	PDE4C	0.444492	0.238348	0.536225
LOC102167065	1.01817	1.92744	1.89305	LOC102164954	0.445455	0.13365	0.300031
DNAJB5	1.02911	1.72586	1.67704	TMEM117	0.446036	0.312257	0.700072
LOC110256066	1.02997	1.54929	1.50421	CD38	0.446081	0.361971	0.811447
RPP38	1.03124	1.68453	1.6335	IQCD	0.448534	0.117752	0.262527
LOC110257625	1.03246	1.83842	1.78062	RIPOR3	0.449924	0.351838	0.781995
ZNF891	1.03503	1.90719	1.84264	LOC106507302	0.450472	0.346899	0.770079
PAIP2B	1.04256	1.7612	1.6893	LOC110255662	0.451951	0.0296623	0.0656317
LOC106504658	1.0757	1.63677	1.52159	N4BP3	0.452393	0.17358	0.383693
ITGAL	1.08194	1.7886	1.65314	LDHC	0.453333	0.327283	0.721949
LOC110258246	1.08842	2.85739	2.62527	MUC5B	0.453765	0.374167	0.824581
DGKQ	1.0916	1.7474	1.60077	LOC106506742	0.454701	0.368966	0.811447
EBF3	1.10335	1.72831	1.56641	AHSA2	0.454879	0.245291	0.539245
PPARA	1.1092	3.70232	3.33784	LOC110259931	0.455638	0.350877	0.770079
MYO5B	1.12299	1.86487	1.66064	CDK5R1	0.459418	0.346752	0.754765
CLOCK	1.12426	2.56651	2.28284	LOC102167078	0.459569	0.330769	0.719737
OSMR	1.12795	1.94899	1.7279	LOC100511639	0.460925	0.24201	0.525054
NPSR1	1.13816	2.35055	2.06521	TSACC	0.461243	0.0807259	0.175018
LOC106508382	1.14801	2.88695	2.51473	LOC102157703	0.463485	0.121677	0.262527
FAM161B	1.14981	2.61608	2.27523	LOC110256125	0.464259	0.0975044	0.210022
LOC110255717	1.16455	1.81137	1.55542	LOC110256551	0.46689	0.245142	0.525054
C9H11orf42	1.16565	2.5647	2.20023	LOC102163795	0.46738	0.1636	0.350036
LOC102162058	1.17485	2.04684	1.74222	PRSS53	0.468881	0.164125	0.350036
KREMEN1	1.17803	1.92431	1.6335	LOC110262108	0.469022	0.246262	0.525054
LOC100739561	1.18337	2.10492	1.77875	MMP24	0.469154	0.234015	0.498801
LOC102160748	1.18378	2.16013	1.82478	IGSF6	0.46922	0.295639	0.630065
ESCO2	1.18626	1.93343	1.62986	SIM1	0.470394	0.302553	0.643191
LOC102158978	1.19278	2.23769	1.87604	MFSD4A	0.471725	0.323891	0.686609
CEP162	1.21417	2.01138	1.65659	LOC106507781	0.472433	0.180402	0.381857
PHYKPL	1.23455	2.19393	1.77711	TRIM54	0.47537	0.0453808	0.0954644
ZSCAN29	1.24144	2.33889	1.88402	LOC110258191	0.477048	0.324146	0.679482
BLM	1.24503	1.98256	1.59238	IL17D	0.478094	0.36817	0.770079
MFRP	1.2464	2.31732	1.85921	TGFB2	0.479763	0.302282	0.630065
PRDM2	1.25013	2.96686	2.37324	PAQR8	0.486765	0.288914	0.593539
VSTM5	1.25253	1.92596	1.53766	FSBP	0.48776	0.170734	0.350036
ELANE	1.26031	2.1866	1.73496	FAM105A	0.488139	0.201933	0.413679
LOC110259944	1.26516	2.606	2.05983	RASSF9	0.488182	0.361866	0.741253
HYAL1	1.26705	2.24529	1.77206	ZFP57	0.488683	0.384877	0.787581
SNX29	1.2715	1.92065	1.51054	ARHGEF25	0.490337	0.40457	0.825085
LOC102158723	1.2868	1.98938	1.54599	HSPB6	0.491194	0.15871	0.32311
RNF24	1.29448	2.76529	2.13622	FOXC1	0.491776	0.199904	0.406493
ZBTB43	1.2966	2.1338	1.64569	LOC100522672	0.493069	0.103555	0.210022
PAQR4	1.29944	2.24418	1.72704	MAP9	0.495608	0.303591	0.612563
LOC106506534	1.30214	2.09847	1.61155	RUNDC3A	0.495935	0.366479	0.738965
MAGI3	1.31188	3.60476	2.74778	PUDP_1	0.498818	0.0654766	0.131263
SAMD15	1.32834	2.14402	1.61405	PAK1	0.499394	0.359601	0.720074
NFAT5	1.32844	2.40695	1.81186	B4GALNT2	0.499715	0.157426	0.315032
LOC106509267	1.33896	2.09105	1.5617	LOC106506696	0.501065	0.175391	0.350036
FAM25A	1.35324	2.55789	1.89019	LOC110262028	0.503332	0.264277	0.525054
SRRD	1.35909	2.41525	1.77711	ABCA7	0.503707	0.410526	0.815009
NEPRO	1.37976	2.20233	1.59616	LOC110261090	0.503816	0.160322	0.318215
LOC106504776	1.37978	3.10482	2.25023	LOC106504252	0.503839	0.396814	0.787581
SLCO4A1	1.38703	2.39159	1.72425	LOC110255920	0.503976	0.230689	0.457739
HIVEP2	1.39197	2.14248	1.53917	TMCC2	0.504388	0.30185	0.598449
VPS13A	1.39777	2.31622	1.65709	LOC100153697	0.505974	0.408713	0.807775
DOCK5	1.40961	2.12261	1.50582	FBLN5	0.506506	0.2864	0.565443
HCAR2	1.41485	2.5104	1.77432	CYP26A1	0.506644	0.413802	0.816751
KAT6B	1.4213	2.15304	1.51484	LOC110257073	0.508925	0.305386	0.600062
LOC110257893	1.42611	2.24635	1.57516	EXOG	0.508925	0.22904	0.450046
LOC110259375	1.42916	2.62636	1.83769	AP1S3	0.509614	0.221441	0.434527
LOC100625251	1.43587	2.21631	1.54353	FAM129C	0.509767	0.309916	0.607957
STYX	1.43599	2.37838	1.65627	LOC102157424	0.510215	0.330482	0.64773
ADPRH	1.44117	2.28602	1.58623	KCNN4	0.51078	0.20859	0.408375
TNIP3	1.4557	2.18378	1.50015	SLC24A3	0.511019	0.275564	0.539245
C1H9orf85	1.4677	2.47411	1.6857	C6H19orf81	0.511301	0.238632	0.466715
DLC1	1.49164	2.59161	1.73743	CPNE7	0.511432	0.268529	0.525054
PHC3	1.49469	2.44351	1.63479	LOC110259827	0.512523	0.318936	0.622286
LOC106509317	1.49914	3.77823	2.52026	ARMC2	0.514388	0.410316	0.797678
LNPEP	1.50947	2.34379	1.55272	EXO1	0.515527	0.411159	0.79755
LOC106510428	1.51899	2.3313	1.53477	SYT5	0.517252	0.428819	0.829033
MYO9A	1.52497	3.13908	2.05845	CSF2RA	0.519797	0.272921	0.525054
DOPEY1	1.5272	2.85181	1.86735	LOC110255919	0.520571	0.236056	0.453456
ZSCAN20	1.55253	2.48976	1.60368	LOC110260725	0.52092	0.210393	0.403888
ZNF608	1.56979	2.43446	1.55082	GPR19	0.523117	0.37313	0.713281
VPS13B	1.57673	2.43792	1.54618	WDR27	0.52457	0.376901	0.718495
AAK1	1.58368	2.81391	1.77681	LOC106506399	0.525763	0.197181	0.375039
ARHGEF5	1.59949	2.40051	1.5008	PDZD3	0.527446	0.22919	0.434527
FAM71E2	1.59968	2.56073	1.60077	SH2D3C	0.528021	0.295722	0.560058
SYNE1	1.62575	2.49872	1.53696	LOC102161380	0.529138	0.432173	0.816751
LRP5	1.63982	2.91752	1.77916	TMEM88B	0.529382	0.277954	0.525054
ITGB3	1.64659	2.72814	1.65684	RELT	0.530509	0.378027	0.712573
SELENOI	1.65169	4.49543	2.72171	BMX	0.532026	0.392589	0.737914
SLC9A1	1.65508	2.97078	1.79495	LOC100516643	0.535158	0.341198	0.637566
PHF8	1.66855	2.89988	1.73797	MGARP	0.536667	0.358628	0.668251
KIF18B	1.66991	2.79142	1.6716	TGFBR3L	0.537894	0.263595	0.49005
NFATC3	1.67696	3.59191	2.14192	TEX22	0.539983	0.348948	0.64622
OSBPL10	1.68315	2.72921	1.62149	ZNF630	0.541251	0.391981	0.724212
LOC110259674	1.68336	3.00511	1.78518	LOC106510651	0.543165	0.206518	0.380212
C7H6orf132	1.68707	2.70272	1.60203	PKMYT1	0.543944	0.2142	0.39379
ZNF12	1.6945	2.63352	1.55416	SASH3	0.552569	0.156223	0.282721
NCOA1	1.69615	2.66155	1.56917	RNF182	0.55263	0.359246	0.650067
ALMS1	1.70881	2.88785	1.68998	GIMAP7	0.55276	0.359331	0.650067
CHST3	1.71539	2.90987	1.69633	LOC106509650	0.553258	0.423286	0.765079
EFNB2	1.72072	5.01282	2.9132	HOXB5	0.553341	0.3455	0.624389
ANKFY1	1.78019	3.89771	2.1895	VSIG10L	0.55468	0.376181	0.678195
ATAD2B	1.78333	2.8349	1.58967	CATSPER1	0.558042	0.439504	0.787581
LOC110260116	1.79562	2.85257	1.58862	LOC110259172	0.559833	0.204482	0.365255
ZNF389	1.80031	2.73523	1.51931	TBXA2R	0.559982	0.441031	0.787581
MAP3K6	1.80244	2.79407	1.55016	LOC102163604	0.563223	0.207006	0.367538
LOC110259264	1.81966	3.19858	1.75779	ALDH3A1	0.56504	0.336768	0.596007
LOC100624559	1.85644	2.98967	1.61043	FOXL1	0.565253	0.276082	0.488422
CAPRIN2	1.87615	3.01234	1.6056	LOC106506033	0.568016	0.397652	0.700072
MIR29C	1.89608	5.30956	2.80029	SPIC	0.568113	0.334085	0.58806
RWDD2B	1.90092	2.91165	1.53171	MEST	0.56854	0.414703	0.729416
SLC38A1	1.91257	3.59168	1.87793	LOC110260093	0.568777	0.31997	0.562558
TRIM62	1.94924	3.03625	1.55766	TRIP6	0.569794	0.365655	0.641733
LOC102164606	1.99763	4.45307	2.22918	IL1R2	0.57056	0.047932	0.0840086
SHROOM4	1.99894	3.05479	1.52821	LOC110260326	0.573384	0.240846	0.420043
KIAA1109	2.001	3.43159	1.71494	FBXL22	0.57408	0.425538	0.741253
PLEK2	2.0268	3.24047	1.59881	C4H1orf162	0.575105	0.42859	0.745238
DENND4A	2.06816	3.60357	1.7424	LOC110258602	0.575645	0.402993	0.700072
COL12A1	2.10055	3.38644	1.61217	LOC102158040	0.578019	0.370933	0.641733
MKI67	2.10679	3.33369	1.58235	LOC110260307	0.578496	0.138853	0.240025
TMEM41A	2.12369	3.40384	1.6028	TMEM102	0.581874	0.319616	0.549287
LOC110257462	2.13916	3.52998	1.65017	CES5A	0.585668	0.318111	0.543159
TRAM2	2.14267	3.90644	1.82317	LOC110255192	0.586226	0.461701	0.787581
IRAK3	2.16064	3.73985	1.7309	YPEL4	0.587734	0.357317	0.607957
ZFYVE26	2.16628	3.55255	1.63993	SLC35G6	0.587775	0.257178	0.437545
CCDC189	2.17637	3.97832	1.82797	CAND2	0.588668	0.41211	0.700072
SENP5	2.20587	3.55417	1.61123	ARSK	0.590561	0.376522	0.637566
LOC102167058	2.20895	3.81083	1.72518	LSMEM2	0.593186	0.177974	0.300031
SYNM	2.22901	3.37717	1.5151	BSND	0.593207	0.300725	0.506949
LOC106505566	2.259	4.499	1.99158	SPN	0.593213	0.453046	0.763715
LOC110261354	2.26436	3.56673	1.57516	LOC100514807	0.594999	0.476048	0.800082
MYO19	2.30785	4.23414	1.83467	C8H4orf22	0.595484	0.250129	0.420043
SETDB2	2.33456	3.54625	1.51902	GSTA1	0.596297	0.398476	0.668251
PHLPP2	2.40607	3.87639	1.61109	GOLGA7B	0.597732	0.367424	0.614697
SIPA1L3	2.45634	3.71449	1.51221	GPN2	0.597753	0.370917	0.620518
WSCD1	2.47066	3.76893	1.52548	FLT4	0.600264	0.443209	0.738357
CDC25C	2.47438	4.11085	1.66136	MAK	0.605204	0.434278	0.717574
RSC1A1_1	2.48581	3.77054	1.51682	KCNAB1	0.605358	0.463035	0.764893
TSTD2	2.50453	4.81979	1.92443	LOC102164496	0.605957	0.499966	0.825085
TTLL5	2.51173	4.31517	1.71801	DUSP2	0.608725	0.504653	0.829033
KIAA1211	2.60988	4.5083	1.7274	PITX3	0.611525	0.353192	0.577559
TEAD1	2.67031	5.57718	2.08859	LOC106508627	0.61175	0.160601	0.262527
PRKCE	2.69047	4.6689	1.73535	LOC110255363	0.613765	0.246089	0.40095
NCOA3	2.71471	6.12208	2.25515	LOC106507406	0.61403	0.46663	0.759947
CLCN5	2.72019	4.46328	1.64079	LOC110257687	0.61635	0.339027	0.550057
FYCO1	2.85896	4.72128	1.6514	LOC110259955	0.616879	0.474274	0.768829
SGPL1	2.85942	4.63423	1.62069	RECK	0.617584	0.448983	0.726998
INPP5K	2.875	4.55604	1.58471	LOC102165363	0.618237	0.418653	0.677172
CUX2	2.88467	4.97715	1.72538	LOC110259320	0.618553	0.378903	0.612563
MAML1	2.88939	6.92785	2.39769	LIX1	0.62034	0.504707	0.813597
LOC110255633	2.89416	4.36057	1.50668	AMT	0.623846	0.27716	0.444276
TENM4	2.90652	4.89174	1.68302	LOC110255758	0.624256	0.452632	0.725075
ZBTB33	2.9484	4.43729	1.50498	LOC110257711	0.626096	0.438313	0.700072
LOC100522942	2.98322	4.72606	1.58421	MYL4	0.627829	0.155127	0.247084
TRANK1	3.07728	5.36772	1.74431	SLC10A1	0.628182	0.202972	0.32311
KLF13	3.10045	14.1528	4.56476	LRRC31	0.628233	0.474168	0.754765
NR2C2	3.11502	5.62552	1.80593	GPER1	0.629275	0.279572	0.444276
DNASE1	3.13421	5.06076	1.61468	LOC110260751	0.631858	0.462921	0.732633
BPTF	3.16742	4.90168	1.54753	DHX58	0.635052	0.451753	0.711363
SPAG5	3.17399	4.95325	1.56058	LOC110261410	0.638858	0.434092	0.679482
FZD6	3.19013	6.02996	1.89019	ACSM3	0.640589	0.415484	0.648596
ABCG1	3.21438	7.23956	2.25224	LOC102163793	0.64099	0.20711	0.32311
PHKA1	3.22081	5.08219	1.57793	KBTBD8	0.642857	0.519881	0.808704
LOC110259339	3.2285	6.62644	2.05248	COL7A1	0.642985	0.500151	0.777858
RAD54L2	3.23234	5.02415	1.55434	SNX32	0.643081	0.380941	0.592369
ZNF827	3.26517	5.32079	1.62956	LOC100513296	0.643485	0.433677	0.67395
ELMSAN1	3.34925	8.88095	2.65162	CRACR2B	0.645651	0.290573	0.450046
MAP3K3	3.35063	5.20549	1.55358	TRAF3IP3	0.646369	0.422219	0.653217
MGAM2	3.38598	5.25915	1.55321	LOC106504464	0.646724	0.156722	0.242333
UTRN	3.45743	5.53921	1.60212	LOC110260250	0.647602	0.521373	0.805083
USP53	3.58311	6.22204	1.73649	LOC100511937	0.64764	0.505473	0.780486
BMPR2	3.63808	6.54123	1.79799	LOC100155534	0.648339	0.437674	0.675069
RAPH1	3.65338	7.72091	2.11336	LOC110261254	0.648609	0.510832	0.787581
GPATCH2L	3.67255	5.76135	1.56876	RINL	0.652364	0.38644	0.592369
MGA	3.75087	5.70596	1.52124	SGCA	0.65388	0.121173	0.185313
KIAA1549	3.76595	6.54173	1.73707	LOC110256586	0.654903	0.254711	0.388929
DIP2B	3.82628	6.02701	1.57516	RELL2	0.655222	0.396954	0.605832
SHANK1	3.85346	6.3216	1.6405	LOC102166306	0.657634	0.395824	0.601891
PDPR	3.87951	7.38724	1.90417	LOC110261664	0.658204	0.230395	0.350036
ZBTB39	4.03514	6.47895	1.60563	LOC110261281	0.659877	0.197984	0.300031
SOGA1	4.03977	6.59948	1.63363	LOC100621771	0.660846	0.468892	0.709532
SFN	4.13725	6.27049	1.51562	GALNT18	0.663651	0.53954	0.812987
PPL	4.16673	6.27984	1.50714	CLDN15	0.66453	0.273063	0.410912
YEATS2	4.16971	10.589	2.5395	LOC110256374	0.665091	0.523813	0.787581
LOC110261659	4.17341	6.73134	1.61291	LOC102161115	0.665362	0.285833	0.42959
EPC1	4.22929	6.59102	1.55842	DEGS2	0.667058	0.511163	0.766295
GNAQ	4.3642	11.2441	2.57643	C9H11orf65	0.668087	0.451005	0.675069
INO80	4.37099	7.01937	1.6059	LOC102163780	0.669331	0.53552	0.800082
YARS2	4.39882	6.61339	1.50345	TM4SF19	0.673846	0.489885	0.726998
TTL	4.41812	6.94281	1.57144	LIMS2	0.674694	0.446664	0.662025
LOC110257570	4.42456	12.1015	2.73507	LOC102163267	0.674979	0.5316	0.787581
UBE4A	4.58961	8.25722	1.79911	LOC100157987	0.675525	0.118229	0.175018
MED14	4.64407	6.96682	1.50015	SLC35G1	0.67621	0.36984	0.546931
MDN1	4.64452	6.98901	1.50479	OPRL1	0.680798	0.186499	0.273941
KHNYN	4.67487	7.45116	1.59387	LOC110256655	0.6826	0.430082	0.630065
SNX27	4.69595	7.63616	1.62612	LOC102162193	0.684205	0.558825	0.816751
IGF1R	4.69899	7.30714	1.55504	CDC6	0.686089	0.484249	0.70581
CRYBG1	4.81117	7.81424	1.62419	CDH4	0.686109	0.492486	0.717795
DOCK9	4.89815	7.87365	1.60747	SHH	0.688144	0.552596	0.803024
BIRC6	5.02561	8.2507	1.64173	LOC110261771	0.689482	0.241344	0.350036
DLG5	5.03856	8.12942	1.61344	LOC110255861	0.690184	0.144954	0.210022
NUDT4	5.07879	9.18238	1.80798	LOC106506113	0.69052	0.39552	0.572786
KRAS	5.1033	9.76593	1.91365	LOC102158553	0.692483	0.50548	0.729953
FTO	5.12178	8.37065	1.63432	LOC106505187	0.693228	0.335984	0.484665
KIF13A	5.13293	8.30676	1.61833	IL20RB	0.693894	0.495117	0.713535
HERC3	5.13465	7.72543	1.50457	GABRG2	0.694573	0.330284	0.475521
GPR161	5.14627	8.74855	1.69998	CPZ	0.694906	0.432431	0.622286
ZZEF1	5.16985	7.90166	1.52841	LOC110261096	0.695711	0.202937	0.291697
EZH1	5.19624	9.42506	1.81382	CPNE4	0.696252	0.301057	0.432397
KIAA0754	5.25998	14.0964	2.67994	CSF2	0.69697	0.146379	0.210022
MIR219B	5.29697	8.34359	1.57516	MMP25	0.698972	0.533816	0.763715
RALGAPA2	5.35888	10.2285	1.9087	COQ10A	0.6996	0.405994	0.580323
ARHGEF12	5.37747	8.22138	1.52886	PRR19	0.70225	0.568881	0.810083
MYCBP2	5.42731	8.18346	1.50783	CFAP74	0.702377	0.337176	0.480049
SLC25A25	5.43971	8.1604	1.50015	EXOC3L1	0.702412	0.447035	0.636429
KMT2B	5.47431	8.34655	1.52468	DLL3	0.707274	0.538467	0.761328
LOC110258202	5.51586	8.68837	1.57516	DISP2	0.707373	0.460905	0.651573
HSPA13	5.55904	9.07094	1.63175	RHPN1	0.707949	0.480127	0.678195
MIR221	5.56182	8.34359	1.50015	LOC110256949	0.709869	0.391356	0.551307
PARP4	5.57884	8.8833	1.59232	IL34	0.711186	0.440747	0.619736
LOC106508065	5.64243	8.46451	1.50015	LOC110256307	0.712445	0.0498763	0.0700072
TNKS	5.71983	8.58158	1.50032	TMOD4	0.712547	0.374126	0.525054
WDFY3	5.73227	8.88674	1.5503	LOC102162693	0.713054	0.499189	0.700072
ATXN1L	5.73552	9.14232	1.59398	TESK2	0.713786	0.539678	0.756078
ARHGAP23	5.73556	8.84699	1.54248	ANO7	0.718409	0.561419	0.781476
FLVCR1	5.85279	10.0093	1.71018	LOC106507997	0.719822	0.201571	0.280029
NOD1	5.88214	9.41821	1.60115	A3GALT2	0.723882	0.0760154	0.105011
WNK1	6.00722	10.9476	1.8224	LOC110256810	0.724405	0.338091	0.466715
MIR9796	6.04546	11.4271	1.89019	LOC110259924	0.725105	0.59223	0.816751
PPM1H	6.06971	9.80997	1.61622	LOC110260893	0.725957	0.502447	0.692117
BBX	6.09258	10.0442	1.6486	LOC102166437	0.728623	0.204035	0.280029
FBXO32	6.19907	10.7433	1.73305	LOC110256540	0.7326	0.280694	0.383148
PIK3C2A	6.21575	9.75441	1.56931	TLCD2	0.734065	0.573654	0.781476
DHDDS	6.33014	10.0471	1.58719	ETV2	0.734312	0.596986	0.812987
ANKRD52	6.40819	10.623	1.65772	LOC110259240	0.739015	0.481148	0.651067
OCRL	6.62206	10.1164	1.52768	LHB	0.739068	0.536215	0.725529
TCF20	6.63351	10.1696	1.53306	SPOCK1	0.73981	0.486999	0.658277
FZD4	6.69822	11.6649	1.7415	LOC102168147	0.741127	0.459883	0.620518
MAP1B	6.78344	16.0253	2.36241	LOC100513074	0.741576	0.222496	0.300031
ASH1L	6.78415	10.6026	1.56285	DBNDD1	0.745303	0.391324	0.525054
NFIC	6.86837	10.8503	1.57974	LOC110260992	0.745466	0.612641	0.821824
EGR1	7.0502	10.6163	1.50582	SERPINI1	0.746739	0.493728	0.661179
FLNC	7.05864	12.3644	1.75167	TIGD3	0.747855	0.436293	0.583393
KLF5	7.08384	11.6895	1.65017	CARMIL2	0.749235	0.616309	0.822585
EGFR	7.13225	11.8159	1.65669	LOC110259964	0.752469	0.519257	0.690071
LOC106505804	7.22723	15.44	2.13636	LOC100625735	0.752869	0.395297	0.525054
MLXIP	7.33531	11.1938	1.52602	C2H11orf96	0.756243	0.541457	0.715983
GPATCH8	7.51985	11.753	1.56293	CCDC36	0.756711	0.0993285	0.131263
UBP1	7.73771	14.1758	1.83204	TSKS	0.756867	0.457607	0.604608
ATF7	7.78855	11.7254	1.50547	CD248	0.760158	0.354777	0.466715
ANKHD1	7.80798	12.5999	1.61371	LOC106504501	0.760834	0.338541	0.444961
PAPSS2	7.82984	16.5148	2.10921	PTCHD3	0.762047	0.517797	0.679482
ADAM10	7.94546	12.5024	1.57353	LOC106509348	0.764287	0.504481	0.660068
RIPOR1	7.94821	12.7319	1.60186	CARF	0.76677	0.532002	0.693821
SRCAP	7.98886	12.1838	1.5251	EPGN	0.768822	0.531149	0.690861
ZC3H7B	8.18847	13.6915	1.67205	LOC110255896	0.771439	0.601037	0.779112
PRKAR2A	8.18974	23.6267	2.88491	LOC102163243	0.771939	0.567434	0.735076
LOC110261415	8.24573	14.4315	1.75018	GUCY2C	0.773168	0.58929	0.762175
CPSF7	8.35292	14.4867	1.73432	LOC110261486	0.775167	0.101751	0.131263
APPL1	8.49832	15.734	1.85142	EYA1	0.779604	0.538999	0.691375
EP300	8.67737	14.365	1.65546	LOC106506983	0.780358	0.0372482	0.0477322
CDC42BPA	9.09226	14.6866	1.61528	LOC110261974	0.781521	0.27356	0.350036
LOC102161353	9.14808	14.2318	1.55572	EFNB3	0.782097	0.610098	0.78008
ERO1A	9.29531	15.287	1.64459	LOC100520015	0.782254	0.246435	0.315032
GOLGB1	9.39822	14.2858	1.52006	LOC102162205	0.784327	0.561153	0.715458
SP1	9.50427	16.2936	1.71434	SLC12A5	0.7927	0.443354	0.559297
MED1	9.58197	15.0115	1.56664	LOC102167692	0.795761	0.561343	0.705416
KMT2E	9.58627	14.9084	1.55519	CERS1	0.796324	0.391981	0.492238
HECTD1	10.0499	17.34	1.7254	LOC102157619	0.800262	0.21009	0.262527
CAMK2D	10.0638	15.3416	1.52443	ARHGAP33	0.800646	0.661402	0.826085
CDCP1	10.0989	17.5784	1.74062	C2H5orf63	0.801959	0.297227	0.370626
MTOR	10.3457	15.7178	1.51926	LOC106506526	0.804968	0.422651	0.525054
ASCC3	10.4675	15.8168	1.51104	ZNF529	0.81352	0.49688	0.610777
NUMA1	10.4688	18.2267	1.74104	LOC102160218	0.815175	0.570681	0.700072
FERMT1	10.7518	20.4467	1.9017	FAM159B	0.817314	0.343307	0.420043
MED12	10.9273	16.9147	1.54793	SNX22	0.821507	0.512939	0.624389
CKAP5	11.3146	17.3003	1.52903	FOXRED2	0.822115	0.454373	0.552688
MEF2A	11.4683	17.9244	1.56295	ARL4A	0.822313	0.431759	0.525054
LOC110259265	11.6806	24.085	2.06197	RAB3A	0.822313	0.471009	0.572786
FITM2	11.8206	21.31	1.80279	RCAN3	0.822584	0.530405	0.644803
DSP	12.6423	19.1254	1.5128	NUDT16L1	0.828601	0.528765	0.638143
NOTCH2	12.8852	19.8106	1.53747	PLEKHG4B	0.831282	0.603713	0.726243
UPF1	13.3978	20.7144	1.5461	TICAM2	0.833783	0.669548	0.803024
ATP6V1A	13.6886	22.9084	1.67354	LOC110259338	0.83571	0.658189	0.787581
ITPR3	13.7538	22.7776	1.6561	MAPK13	0.836567	0.566765	0.677489
LAMP2	13.8022	22.2934	1.61521	LOC102168077	0.837196	0.348341	0.416081
RAF1	13.8485	21.0992	1.52357	LOC102159397	0.840385	0.601701	0.715983
PIEZO1	13.9191	21.335	1.53279	LOC100739139	0.841903	0.4973	0.590686
LOC110260261	14.1551	21.8362	1.54264	FAM46C	0.842836	0.593185	0.703796
C1QTNF6	14.4745	23.607	1.63094	SLC25A21	0.845581	0.677786	0.801562
SGCB	14.6577	25.1872	1.71836	LOC110260939	0.845905	0.380696	0.450046
LRRC59	15.1811	23.2834	1.53371	DOCK4	0.850074	0.620987	0.73051
LOX	15.5238	28.2045	1.81685	SETD4	0.855234	0.647801	0.757455
IL13RA1	16.8341	39.6714	2.35661	LOC102161421	0.85755	0.617499	0.720074
NCOR2	17.199	28.922	1.68161	LOC102166963	0.859132	0.695123	0.8091
STAT3	18.7568	30.3008	1.61545	LOC102162312	0.862692	0.692762	0.803024
SETD5	19.1276	29.3698	1.53546	LOC102158857	0.86381	0.468178	0.541991
HUWE1	20.0529	31.43	1.56735	LOC110256702	0.867377	0.629069	0.725254
POGK	20.3381	31.1657	1.53238	C12H17orf53	0.868237	0.579225	0.667127
ABCA1	20.8488	39.8069	1.90931	XRCC3	0.870108	0.625168	0.718495
SLC30A7	21.005	32.0134	1.52409	NKX2-5	0.870605	0.632928	0.726998
PPP4R3B	21.0247	33.5698	1.59668	LOC110261034	0.881215	0.622846	0.706803
TFRC	22.9195	37.8175	1.65002	SBSN	0.882329	0.67836	0.768829
IGF2R	23.1522	42.2819	1.82626	LOC110261673	0.883764	0.587764	0.665068
FLNB	23.9652	36.9809	1.54311	LOC100514469	0.887243	0.681393	0.767989
MEX3C	31.5333	49.4988	1.56973	LOC110260306	0.888655	0.588312	0.662025
UGGT1	32.1548	48.9365	1.5219	SCLY	0.892814	0.447467	0.501188
CHST4	32.478	51.7504	1.5934	LOC110260485	0.897068	0.157003	0.175018
OLR1	34.9047	52.5345	1.50508	LOC106510299	0.899971	0.378027	0.420043
PI4KA	35.3279	53.6809	1.5195	LOC102165634	0.90186	0.646223	0.716544
COL5A1	37.5807	57.0231	1.51735	SH3GL2	0.904362	0.692473	0.765704
PRPF8	45.879	74.0164	1.6133	LOC110255759	0.904615	0.68789	0.760423
TXNIP	54.4483	86.5682	1.58992	FBXL16	0.906371	0.709514	0.782808
LRP1	56.1171	88.3451	1.5743	RAD54B	0.907608	0.400296	0.441045
EPAS1	59.9835	104.736	1.74609	SMPD5	0.908516	0.357765	0.39379
CLDN1	60.609	96.5078	1.5923	LOC100624963	0.909717	0.70275	0.772493
HSPG2	91.9574	163.16	1.7743	LOC100621428	0.910896	0.422003	0.463283
LOC110256649	426.672	838.215	1.96454	LOC110260891	0.911152	0.39867	0.437545
FN1	1893.77	3473.59	1.83422	STAP1	0.911774	0.478731	0.525054
				LRRC74B	0.913799	0.259348	0.283813
				LOC106507904	0.914172	0.691185	0.756078
				LOC110259519	0.919614	0.386277	0.420043
				MAPK15	0.924142	0.495127	0.535769
				DNM1	0.92899	0.551392	0.593539
				QTRT1	0.931203	0.577829	0.620518
				ZNF383	0.93336	0.551322	0.590686
				CYSLTR2	0.934522	0.594757	0.636429
				LOC106505782	0.939365	0.308261	0.328159
				LOC102167351	0.940875	0.717961	0.763078
				ETFBKMT	0.941205	0.750427	0.797304
				LOC110256749	0.945352	0.248181	0.262527
				LOC100626199	0.945429	0.709145	0.750077
				IGFALS	0.946693	0.745598	0.787581
				SLC39A4	0.947405	0.604729	0.638301
				BICDL2	0.94968	0.303516	0.319598
				ASIC2	0.953703	0.455223	0.477322
				GUCY2D	0.966124	0.555324	0.574796
				C14H12orf49	0.970085	0.791405	0.81581
				HCST	0.974619	0.477612	0.49005
				LOC102162744	0.975758	0.805084	0.825085
				GNG14	0.980674	0.294233	0.300031
				ITGAE	0.982249	0.776949	0.79099
				LOC102161584	0.983094	0.688236	0.700072
				PRKCG	0.985848	0.681537	0.691321
				LOC110257600	0.988281	0.461245	0.466715
				WDR86	0.990158	0.820874	0.829033
				GPD1	0.996519	0.686735	0.689133
				LOC102160096	0.996853	0.777009	0.779462
				TOP1MT	0.999674	0.70382	0.70405
				LRRC3	1.00394	0.714544	0.71174
				PLAG1	1.00626	0.831362	0.826188
				LOC110257542	1.01084	0.796119	0.787581
				ATP7B	1.01163	0.817167	0.807775
				TP53I3	1.01394	0.519388	0.512248
				OC90	1.01714	0.727549	0.715291
				LOC110261676	1.01918	0.58973	0.578631
				LOC110261106	1.02107	0.378435	0.370626
				NAP1L3	1.02493	0.834673	0.814369
				CENPP	1.02522	0.538296	0.525054
				MYBL1	1.02818	0.686061	0.667256
				LOC110256808	1.03175	0.7223	0.700072
				LOC106510071	1.0338	0.542799	0.525054
				IFNE	1.03445	0.81227	0.785216
				LOC106509286	1.03556	0.589036	0.568808
				ELN	1.03695	0.808433	0.779626
				LOC106507534	1.03744	0.726282	0.700072
				PRRG2	1.03851	0.363518	0.350036
				DNAJC12	1.0402	0.477891	0.459422
				LOC102166296	1.04063	0.674263	0.647939
				CA11	1.04134	0.224312	0.215407
				LOC106506650	1.04184	0.589101	0.565443
				SPA17	1.04415	0.730978	0.700072
				PPP1R27	1.04447	0.822608	0.787581
				RGS17	1.04742	0.672166	0.641733
				LOC106504121	1.06326	0.832329	0.782808
				CPM	1.07019	0.628012	0.586825
				LOC100155374	1.07319	0.53531	0.498801
				LRRC46	1.07922	0.607122	0.562558
				LOC110255793	1.08496	0.359785	0.331613
				MOB3B	1.08634	0.663243	0.610528
				LOC102164681	1.09055	0.409	0.375039
				LOC106505669	1.0925	0.41718	0.381857
				LOC106504487	1.09259	0.710259	0.650067
				MTCP1	1.09335	0.748784	0.684853
				LOC100519264	1.09485	0.852136	0.778315
				SLC31A2	1.09613	0.724735	0.661179
				WNT6	1.0968	0.668761	0.60974
				LOC110257430	1.09917	0.807976	0.735076
				MAP1LC3A	1.10078	0.547548	0.49742
				LOC106509605	1.11963	0.699082	0.624389
				CFAP45	1.11963	0.857965	0.766295
				LOC100517487	1.12492	0.796684	0.708212
				STARD5	1.12496	0.756054	0.672069
				PLK4	1.13457	0.92948	0.819233
				LOC110256155	1.13507	0.758508	0.668251
				LOC100523337	1.13772	0.785107	0.690071
				LOC102159128	1.13991	0.498763	0.437545
				P2RX4	1.14058	0.945577	0.829033
				KLHL5	1.14164	0.829968	0.726998
				LOC110258060	1.14165	0.599428	0.525054
				NRTN	1.14819	0.819891	0.714073
				MTBP	1.14865	0.93207	0.811447
				LOC106509330	1.15158	0.915134	0.794676
				TREH	1.1545	0.575868	0.498801
				HOXA2	1.15737	0.877765	0.758411
				GRHL1	1.15812	0.723657	0.624858
				CSMD1	1.15904	0.919958	0.793727
				LOC106506781	1.16304	0.843291	0.725075
				SPI1	1.16437	0.855902	0.735076
				GRK4	1.16807	0.259474	0.222138
				EBI3	1.17695	0.538734	0.457739
				LOC102160805	1.17767	0.637079	0.540965
				C13H3orf14	1.17821	0.545843	0.463283
				NME5	1.18413	0.753615	0.636429
				ZNF713	1.18812	0.970398	0.816751
				LOC100158115	1.18899	0.947985	0.797304
				PARPBP	1.18962	0.823022	0.691836
				ALG14	1.19417	0.965732	0.808704
				LOC110257690	1.19466	0.592415	0.495884
				PASK	1.19687	0.874329	0.73051
				PEX12	1.19852	0.784329	0.654415
				TSNAXIP1	1.19984	0.955129	0.79605
				CALR3	1.20126	0.967112	0.805083
				LIPM	1.20622	0.954333	0.791177
				SLC7A3	1.20856	0.699308	0.578631
				ALK	1.2106	0.913719	0.754765
				LOC102157778	1.21176	0.977415	0.806605
				ACAP1	1.21875	0.943593	0.774232
				LOC106505993	1.22163	0.867109	0.709795
				LOC110261500	1.22417	0.428504	0.350036
				HCN2	1.22675	0.992278	0.808867
				LOC100623441	1.2273	1.0024	0.816751
				EMILIN1	1.22747	0.916609	0.746743
				THSD1	1.22794	0.788849	0.642419
				FRRS1	1.22897	0.991143	0.806483
				LOC106509726	1.23302	0.647405	0.525054
				GAL3ST3	1.23487	0.946832	0.766746
				LOC102157806	1.2406	1.0061	0.810974
				ZNRF3	1.24415	0.960861	0.772302
				HOXD1	1.25194	0.755239	0.603254
				IGSF11	1.26955	0.888774	0.700072
				LOC100513562	1.26982	0.26669	0.210022
				KLK15	1.27621	0.951083	0.745238
				DMPK	1.28889	0.897409	0.696267
				LOC102164761	1.29283	0.699798	0.541293
				LOC110259619	1.29646	0.680713	0.525054
				ADRA1D	1.29873	0.545524	0.420043
				SLC39A5	1.30338	0.802333	0.615581
				LOC106507943	1.30355	0.730064	0.560058
				CHAC2	1.30813	0.615788	0.470738
				CNTNAP1	1.30827	1.06081	0.810843
				ZNF568	1.31182	0.907933	0.692117
				EFNA3	1.31259	0.957845	0.729736
				MFSD13A	1.31649	1.04026	0.79018
				HOXC6	1.32014	0.994515	0.753338
				C7H14orf93	1.32242	1.00339	0.758749
				MMP23B	1.32254	0.750709	0.567626
				RUNX1T1	1.32287	1.07788	0.8148
				GPR63	1.34221	0.921217	0.686345
				LOC102163046	1.34895	0.653789	0.484665
				UBXN11	1.3499	1.09745	0.812987
				C2H19orf67	1.35288	1.05235	0.777858
				SDS	1.37418	0.873419	0.635592
				BCAP29	1.37435	1.11248	0.809458
				LOC102160370	1.38093	0.850075	0.615581
				C10H9orf3	1.3846	1.13325	0.818467
				LOC106504199	1.3863	1.04815	0.756078
				CT55	1.38803	0.677947	0.488422
				LOC574051	1.39263	0.822608	0.590686
				LOC100513604	1.41739	0.952581	0.672069
				CCDC173	1.42341	0.885765	0.622286
				CRB3	1.42787	0.794874	0.556684
				RGS4	1.43051	0.921343	0.644066
				SH3BGRL3	1.43995	1.00807	0.700072
				CHIC2	1.4487	1.18273	0.816404
				SLC11A1	1.45091	1.10039	0.758411
				LOC102162202	1.45344	0.407005	0.280029
				STAC3	1.4566	0.842832	0.578631
				CDK3	1.45769	1.13485	0.778528
				ZSWIM1	1.46128	1.03646	0.709283
				LOC110255953	1.46364	0.853877	0.583393
				LOC100521322	1.46406	0.968323	0.661394
				LOC102157779	1.47227	1.04383	0.70899
				BMF	1.48127	1.18811	0.802093
				LRRC51	1.48151	0.583403	0.39379
				LOC106509343	1.48384	0.91342	0.615581
				LOC110258498	1.49311	0.783962	0.525054
				PAQR6	1.49672	1.13164	0.756078
				SLC3A1	1.50198	1.05934	0.705296
				LOC110255945	1.50727	1.20292	0.798082
				POU6F1	1.50971	1.10095	0.729242
				LOC102162336	1.51102	1.21537	0.804338
				TMPRSS6	1.51146	1.17702	0.778732
				HSPB7	1.51726	1.04701	0.690071
				LOC106507552	1.51879	0.999469	0.658068
				F7	1.52325	0.984357	0.64622
				TGM3	1.5293	0.739573	0.483602
				XKR6	1.53267	0.990442	0.64622
				ZBTB49	1.53455	1.04155	0.678728
				LOC110259892	1.53763	1.01494	0.660068
				MTERF1	1.54309	1.26174	0.817673
				HS3ST1	1.54705	1.0104	0.653116
				LOC110261344	1.56106	0.562038	0.360037
				TMEM170B	1.56843	1.12138	0.714967
				LOC102168177	1.57238	0.959979	0.610528
				CAMK2A	1.57681	1.228	0.778788
				KCNJ14	1.57758	1.02218	0.647939
				ISCA2	1.5779	1.09289	0.692624
				P2RX1	1.579	1.22177	0.773764
				CCER2	1.58128	1.23001	0.777858
				LOC100525517	1.58635	1.11056	0.700072
				F10	1.58735	0.352611	0.222138
				ESPN	1.5879	1.10579	0.696387
				STOML3	1.59888	1.25925	0.787581
				TPD52L1	1.59969	1.29032	0.806605
				NCF4	1.60292	1.24266	0.775248
				TMEM234	1.60865	1.2939	0.804338
				LOC100737121	1.60867	1.19949	0.745639
				HSD17B1	1.61212	0.967373	0.600062
				LOC110260967	1.61379	1.08942	0.675069
				FAM237A	1.61784	1.05646	0.653008
				TCF7L1	1.62389	0.927862	0.571382
				SLC43A2	1.62846	1.27432	0.782532
				LOC110257356	1.62899	0.977492	0.600062
				CD82	1.63074	1.03785	0.636429
				LIMD2	1.63081	1.15799	0.710073
				BCHE	1.66045	1.20496	0.725684
				NFIB	1.66593	1.08713	0.652567
				PAQR5	1.66655	1.2745	0.764753
				XPA	1.67104	1.37501	0.822846
				ITGA2B	1.67273	1.33497	0.798082
				FAM46B	1.68217	1.1851	0.704503
				LOC106507497	1.68231	0.74947	0.4455
				LOC102161634	1.6854	1.27066	0.753924
				LOC100152738	1.68615	1.30423	0.773494
				SLC25A41	1.69034	1.32593	0.784418
				KRT80	1.69239	1.34636	0.795536
				GK5	1.69483	1.37981	0.814129
				LOC110256024	1.7019	0.929335	0.546056
				ZNF771	1.70194	1.16338	0.683561
				HOOK2	1.71625	1.09968	0.640744
				IL7	1.7244	1.25313	0.726705
				LOC110260387	1.72563	0.627263	0.363499
				FAM234B	1.72852	1.31093	0.758411
				LOC110258092	1.7406	0.892655	0.512843
				STRBP	1.74432	1.42339	0.816018
				LOC102166382	1.74717	1.37604	0.787581
				LOC106504991	1.74922	1.32255	0.756078
				LOC100739396	1.75486	1.4103	0.803654
				UCP2	1.76501	1.2069	0.683791
				DKK3	1.7705	1.23948	0.700072
				CLDN6	1.78203	1.0834	0.607957
				FBXO5	1.78236	1.28536	0.721159
				CHRNB1	1.78276	1.39614	0.783131
				AMH	1.78376	1.13617	0.636951
				PROB1	1.79076	1.47687	0.824719
				LOC110256227	1.79905	1.20076	0.667442
				ID3	1.80164	1.40368	0.779112
				MAP3K12	1.8069	1.25747	0.69593
				LOC110259888	1.81432	0.788371	0.434527
				GPR62	1.83015	1.0378	0.567058
				LOC110261291	1.83422	1.32551	0.722655
				TASP1	1.84237	1.51717	0.823489
				ZNF41	1.84892	1.47357	0.796988
				LOC100737113	1.85632	1.53698	0.82797
				DEDD2	1.85745	1.36168	0.733094
				ISG20	1.85791	1.42574	0.767387
				LOC110260626	1.8607	1.36127	0.731592
				LOC106505784	1.86293	1.49295	0.801398
				TRMT10B	1.86314	1.43114	0.768135
				ALKBH2	1.86482	1.37078	0.735076
				LRRC29	1.87649	1.12274	0.598317
				CDKN1C	1.88237	1.32809	0.705541
				SLC2A11	1.88783	1.45562	0.771058
				LOC100736638	1.88892	1.21218	0.641733
				PBX4	1.89493	1.52416	0.804338
				OGG1	1.89713	1.4334	0.755566
				FAM71F2	1.89861	1.52463	0.803024
				LPAR6	1.90664	1.25453	0.657979
				KIFC2	1.90816	1.4782	0.77467
				FAM200B	1.90818	1.56886	0.822178
				LOC100522421	1.92008	1.57943	0.822585
				FKBPL	1.92801	1.0981	0.56955
				ACSS2	1.93031	1.57237	0.81457
				LOC102167165	1.93046	1.15057	0.596007
				AKAP14	1.93634	1.42768	0.73731
				MELK	1.93646	1.4465	0.746984
				LOC100516669	1.93821	1.50438	0.776167
				LOC110255966	1.94178	0.436946	0.225023
				DTNB	1.94794	1.59767	0.820182
				LOC100521659	1.95585	1.45932	0.746129
				LOC102164631	1.97106	1.43988	0.73051
				DUSP14	1.97521	1.55564	0.787581
				LIPT2	1.97805	1.50697	0.761843
				GMPR	1.97913	1.63364	0.825434
				HSD3B7	1.99244	1.42887	0.717147
				FAM212B	1.99391	1.52725	0.765961
				CBR3	1.99406	0.9621	0.482482
				TRPT1	2.00174	1.44657	0.722655
				APOF	2.00745	1.17802	0.586825
				CHEK2	2.00776	1.57609	0.784999
				LOC110259435	2.00788	1.47594	0.735076
				LOC100621751	2.00788	1.63408	0.813834
				LOC110257782	2.00952	1.15721	0.575866
				UNC5CL	2.01352	1.67083	0.829806
				LOC110261048	2.0176	1.56191	0.774141
				TSPYL2	2.02688	1.30831	0.645479
				LOC106505145	2.0294	1.53172	0.754765
				TGM5	2.04388	1.64766	0.806144
				ZNF624	2.04424	1.62309	0.793984
				LOC100514765	2.04616	0.809245	0.395495
				PTK6	2.04861	1.49839	0.731419
				LOC100525027	2.0555	1.65555	0.805423
				C15H4orf47	2.05798	1.40379	0.682121
				CFAP157	2.05888	1.3813	0.670902
				C4BPA	2.06357	0.742963	0.360037
				ELMO3	2.064	1.33735	0.647939
				LOC110255628	2.07996	1.6163	0.77708
				LRR1	2.08026	1.52781	0.734431
				EBF4	2.08527	1.59414	0.764479
				N6AMT1	2.08829	1.36449	0.653401
				GINS4	2.09009	1.59624	0.763715
				FAM72A	2.09334	1.59059	0.759834
				SPATA33	2.09471	0.834359	0.398317
				TRIT1	2.10618	1.67846	0.79692
				AGFG2	2.1149	1.56825	0.741524
				STAP2	2.11662	0.957462	0.452354
				MCAM	2.11989	1.45776	0.687659
				LOC110259500	2.12294	1.58624	0.747192
				ORC1	2.1282	1.58256	0.743617
				MGST2	2.14144	1.6477	0.769434
				DDIAS	2.14291	1.65362	0.77167
				CPEB2	2.14366	1.7707	0.826015
				CMC4	2.15252	1.38539	0.643615
				PRX	2.15304	1.73043	0.803714
				HARBI1	2.15316	1.59229	0.739513
				KPNA5	2.16109	1.66099	0.76859
				ZNF829	2.16794	1.71247	0.789904
				HSPA4L	2.17616	1.78358	0.819596
				C12H17orf97	2.18478	1.76985	0.810083
				TBC1D31	2.19127	1.73774	0.793028
				LOC102163278	2.1932	1.69134	0.771173
				AKAP7	2.19679	1.5468	0.704119
				HK3	2.21235	1.49465	0.675594
				SLC5A3	2.22416	1.64285	0.738635
				ST3GAL5	2.22699	1.8233	0.818728
				MAPT	2.23223	1.74329	0.780963
				TRMO	2.23337	1.55091	0.694426
				TREX1	2.24054	1.50264	0.670657
				LOC110258845	2.265	1.05711	0.466715
				LOC110256770	2.27075	1.81224	0.798082
				DTX2	2.27372	1.55449	0.683677
				NCEH1	2.28366	1.74055	0.762175
				LOC110259903	2.29155	1.86663	0.81457
				ZSCAN9	2.29708	1.86137	0.81032
				LOC102162389	2.32732	1.69579	0.728646
				XRCC2	2.32978	1.33447	0.572786
				FBXL2	2.33326	1.9291	0.826782
				LOC100627067	2.3387	1.6554	0.707826
				LOC106507059	2.35394	1.62387	0.689852
				LOC110261305	2.3567	1.08891	0.462048
				PCNT	2.35952	1.80267	0.764001
				CCNE1	2.35993	1.59611	0.676341
				SPRN	2.37386	1.84761	0.778315
				PHKG1	2.37395	1.52164	0.640975
				LOC102157933	2.37709	1.8247	0.767623
				CTSS	2.38717	1.39746	0.585405
				LOC110261680	2.38966	1.67294	0.700072
				GALNT14	2.40393	1.98891	0.827358
				G0S2	2.40687	1.22958	0.510863
				IL4I1	2.41319	1.86179	0.771508
				C6H1orf216	2.41352	1.97124	0.816751
				LOC110258215	2.42147	1.03302	0.426606
				DDAH2	2.42186	1.95177	0.805897
				TKTL2	2.42205	1.28337	0.529871
				OAS1	2.4227	1.34474	0.555057
				PSCA	2.42683	1.54577	0.636951
				SASS6	2.4292	1.81345	0.746522
				CEACAM19	2.44085	1.54287	0.632104
				LOC100156937	2.45375	1.62237	0.661179
				LOC110259405	2.45743	1.8696	0.760793
				DOK4	2.46799	1.95924	0.793862
				KRTCAP3	2.47075	1.10407	0.446854
				LOC100524282	2.47881	0.976131	0.39379
				LRFN1	2.47885	1.96398	0.792297
				SCN1B	2.48081	1.76476	0.711363
				FAM216A	2.48094	1.89473	0.763715
				STXBP1	2.48095	1.67797	0.676341
				NMNAT1	2.50489	2.01749	0.805423
				ENDOG	2.50619	1.92322	0.767387
				ZSCAN2	2.52058	2.02269	0.802471
				LOC106506137	2.5271	2.05376	0.812692
				HES6	2.53828	1.80311	0.710367
				HAGHL	2.5419	1.83263	0.72097
				PLET1	2.54281	1.11664	0.439136
				SOD3	2.55791	1.54967	0.605832
				DHCR24	2.55849	1.20159	0.469646
				LRRC61	2.56445	2.05591	0.801695
				CCL19	2.56982	1.73481	0.675069
				PROC	2.57245	1.14885	0.446598
				THEM6	2.58594	1.2931	0.500051
				BGLAP	2.58689	1.69782	0.656317
				LOC110255313	2.5893	1.52267	0.58806
				DND1	2.58983	1.82412	0.704341
				AGA	2.59012	1.55423	0.600062
				MPND	2.59673	2.02928	0.781476
				C15H2orf76	2.60314	1.63348	0.627504
				AMDHD1	2.60427	1.26037	0.483963
				FAM49A	2.60432	2.11506	0.812134
				TLDC1	2.60615	1.97704	0.758606
				LTC4S	2.60842	1.23702	0.474242
				RAD51C	2.62846	1.89269	0.720074
				LOC110256963	2.63178	1.65819	0.630065
				MAD2L1BP	2.63427	2.04704	0.77708
				TIPIN	2.63623	2.02301	0.767387
				CAMK2N2	2.64478	1.79708	0.679482
				LOC110260057	2.64849	1.26418	0.477322
				KLHL15	2.65195	2.05314	0.774197
				LOC102158889	2.6521	1.90971	0.720074
				TTC33	2.65642	2.19489	0.826261
				SRR	2.66187	2.11197	0.793415
				SMPDL3B	2.67965	2.09408	0.781476
				LOC102157630	2.69207	1.8658	0.693071
				CFD	2.69362	2.14763	0.797304
				CENPT	2.70034	2.01239	0.745238
				TPM2	2.70157	2.08306	0.771058
				FBXL8	2.7175	2.11987	0.78008
				LOC110259840	2.72774	1.26229	0.462759
				DNAJC9	2.73247	2.21726	0.811447
				C8H4orf46	2.73532	2.16569	0.791748
				FOLR1	2.75995	1.17397	0.42536
				SYCE2	2.77331	2.23408	0.805562
				ZBTB48	2.79062	1.8602	0.66659
				LOC110260980	2.80642	1.60748	0.572786
				GSN	2.81358	2.28681	0.812777
				ADAT2	2.82525	2.31492	0.819367
				AK1	2.82613	1.30581	0.462048
				KRT10	2.85089	2.09562	0.735076
				FMOD	2.86961	2.20983	0.770079
				PLPP7	2.87929	1.76374	0.612563
				AURKB	2.88502	2.38415	0.826389
				DYDC1	2.9022	1.41009	0.485871
				TTC5	2.92324	2.41288	0.825412
				CA14	2.92422	1.60655	0.549394
				LOC100515119	2.93248	2.29515	0.782665
				HMGN5	2.94103	1.85304	0.630065
				LOC110256728	2.95973	1.94252	0.656317
				DTL	2.96631	2.40574	0.811021
				LOC102164588	2.97365	1.04088	0.350036
				UCN3	2.97424	1.51702	0.510052
				TCF19	2.98325	1.93413	0.648328
				LOC102162288	2.98676	2.1192	0.709532
				GUCY1A3	2.99476	2.38573	0.796634
				GK	2.99478	1.91397	0.639103
				LOC106506689	3.00346	1.63398	0.544032
				PDXP	3.00777	2.48931	0.827627
				C16H5orf22	3.01033	2.2689	0.753707
				LOC100515209	3.04057	1.46931	0.483236
				LOC100153925	3.04956	1.76893	0.58006
				FRS3	3.05355	2.08426	0.68257
				TNIP2	3.05711	1.88404	0.61628
				C12H17orf50	3.0599	1.13408	0.370626
				POMGNT2	3.06155	2.39061	0.78085
				FAM122A	3.06603	2.4814	0.809319
				TMEM190	3.06826	2.35257	0.766746
				PTGDS	3.07708	2.50423	0.813834
				NDC1	3.07908	2.49665	0.810843
				CHTF18	3.07933	2.16181	0.702038
				RILPL2	3.08223	2.00481	0.65044
				XYLB	3.08496	2.44004	0.790947
				ANKRD10	3.08787	2.10192	0.680702
				PODNL1	3.08859	2.10447	0.681368
				TRNAD-GUC_18	3.0899	1.62237	0.525054
				FAM173B	3.10289	2.4103	0.776792
				LOC102164379	3.10559	1.18589	0.381857
				LOC102159985	3.11023	2.30547	0.741253
				YAF2	3.12892	2.51681	0.804368
				LOC106508920	3.1304	1.12577	0.359626
				LOC102158714	3.13744	2.54587	0.811447
				INSIG1	3.14084	0.83992	0.267419
				BMP4	3.15399	1.85535	0.588255
				ISG12(A)	3.16347	2.31766	0.732633
				PLD4	3.18565	2.33072	0.731633
				TMEM141	3.23853	1.92219	0.593539
				LOC100620521	3.24045	2.49942	0.771318
				SNX25	3.2414	2.57537	0.794526
				LOC100627270	3.2444	1.94684	0.600062
				ANKRD37	3.26428	2.24128	0.686609
				LOC102159537	3.2681	1.90659	0.583393
				LOC110257526	3.26959	2.65814	0.812987
				C1H14orf105	3.27166	2.38583	0.729242
				NT5M	3.29834	2.33794	0.708823
				C10H9orf64	3.30201	2.3297	0.705541
				SERPINB2	3.32007	2.1455	0.64622
				NUP210L	3.32243	2.48512	0.747982
				LOC100520923	3.33389	2.6762	0.802727
				MPZL2	3.33985	2.23186	0.668251
				SDC2	3.34013	2.55091	0.763715
				NFKBID	3.34546	2.64946	0.791956
				LOC102166270	3.34614	2.27923	0.681151
				LOC106508246	3.3554	1.6016	0.477322
				ICAM3	3.36965	2.14696	0.637144
				VSIR	3.37009	2.74702	0.815119
				SNX16	3.38199	2.79154	0.825412
				SLC38A3	3.38812	2.63627	0.778092
				HDHD3	3.45875	2.67186	0.772493
				MIR425	3.47614	1.46013	0.420043
				ARMC5	3.49111	2.39012	0.684629
				LOC106510687	3.50079	2.12288	0.6064
				NCKAP5L	3.51599	2.91661	0.829529
				WDR20	3.51695	2.81739	0.801089
				MLYCD	3.52076	2.76642	0.785745
				DDAH1	3.52095	2.75623	0.782808
				LOC100738744	3.52705	2.28415	0.64761
				CCL4	3.53427	2.53935	0.718495
				GATB	3.53548	2.87303	0.812628
				PBK	3.54068	2.68529	0.758411
				RABEP2	3.55544	2.78189	0.782433
				CDKN2C	3.57424	2.40293	0.672291
				THAP3	3.59431	2.81444	0.783029
				TLE2	3.60365	2.32259	0.644511
				LOC110261487	3.60834	1.9599	0.543159
				SPDL1	3.63606	3.01016	0.827863
				LRRC27	3.65286	2.86982	0.785636
				CLN8	3.66482	2.99017	0.815911
				CXCR5	3.67272	3.04585	0.829316
				LOC102163552	3.6874	2.09742	0.568808
				LOC110262216	3.70788	2.25423	0.607957
				CRIPT	3.74875	2.83584	0.756476
				C10H1orf53	3.75019	2.96873	0.79162
				GGT1	3.75473	2.06632	0.550324
				SMIM4	3.75844	2.51319	0.668679
				LOC100512873	3.75903	1.61118	0.428616
				ALG6	3.7608	2.5554	0.679482
				CDC26	3.77645	2.90172	0.768372
				C3H16orf54	3.78882	2.72572	0.719411
				SLC25A14	3.79215	2.55997	0.675069
				CTNNA1	3.79935	3.07146	0.808416
				RNPC3	3.80194	3.01665	0.79345
				SPNS3	3.81121	2.88157	0.756078
				FADS6	3.82567	3.06669	0.801609
				JPH2	3.83307	3.15099	0.822054
				LOC100511352	3.84302	2.98604	0.777003
				PDSS2	3.86323	3.1231	0.808416
				LOC100520248	3.86716	3.14669	0.813696
				SH3BP2	3.87333	3.16625	0.817449
				NMT2	3.87908	3.1809	0.820014
				C8H4orf26	3.88492	2.11725	0.544993
				HELLS	3.88757	3.07539	0.791081
				ACOX3	3.90058	2.96765	0.760822
				MSX1	3.94862	3.1896	0.807775
				IL21R	3.94886	3.23764	0.819892
				TOR4A	3.95016	2.34137	0.592728
				LOC100516084	3.95481	2.59297	0.655651
				TPPP3	3.95546	2.86584	0.724529
				ORC6	3.96508	3.11344	0.785216
				HP	3.97534	3.10218	0.780355
				LOC110260402	3.998	2.99085	0.748086
				LOC110255656	3.99994	2.10019	0.525054
				RHBDL1	4.00377	2.63997	0.65937
				LOC110262272	4.01687	1.62237	0.403888
				ZNF512	4.01834	2.60051	0.64716
				GDPGP1	4.02782	3.14974	0.781995
				CDH24	4.03995	3.23716	0.801287
				METTL7A	4.04298	2.98337	0.737914
				LOC106508612	4.05315	2.36458	0.583393
				ZMYND10	4.05973	3.31214	0.815853
				SH2B2	4.06053	2.97327	0.732237
				SLC26A11	4.06383	2.9055	0.714967
				MREG	4.06622	3.24371	0.797722
				APLP1	4.07074	3.17002	0.778732
				FAM171A2	4.071	3.22835	0.793013
				ABHD10	4.07996	3.38175	0.828869
				ZNF575	4.08446	2.46397	0.603254
				FAM213B	4.08696	1.86598	0.456569
				GMNN	4.08918	2.86272	0.700072
				RDH10	4.09485	2.86669	0.700072
				TFF1	4.09592	2.26377	0.552688
				FAM26E	4.10054	3.11207	0.758942
				TMEM121	4.10093	2.70722	0.660147
				MRPL50	4.10367	3.23744	0.788914
				LOC110256032	4.10393	2.68218	0.653564
				LOC110257712	4.10436	3.34246	0.814369
				FAM53A	4.1049	3.19386	0.778059
				JMJD6	4.11461	3.27784	0.796634
				LOC100515792	4.11663	3.23962	0.78696
				SLC25A19	4.12084	3.33507	0.809319
				LOC100152306	4.12326	3.27146	0.793415
				CUNH14orf80	4.13689	3.04696	0.736534
				TMEM265	4.13979	2.94727	0.711938
				GRAMD2B	4.15277	3.40624	0.820234
				LOC102168087	4.16811	2.46204	0.590686
				CEP70	4.18332	3.15873	0.755078
				UCN	4.18781	1.78087	0.42525
				CMC2	4.19954	3.29134	0.783739
				MRPL1	4.20462	3.18883	0.758411
				POLL	4.20843	3.38981	0.805481
				PTPN18	4.21596	3.06499	0.726998
				LOC100738822	4.22047	2.10627	0.499061
				ARVCF	4.22357	3.41361	0.808229
				MXD3	4.22417	2.99083	0.708027
				LOC102157770	4.22774	2.26912	0.536722
				MIR9811	4.23182	1.26968	0.300031
				PPCDC	4.23229	3.23309	0.763911
				ASIC1	4.23542	3.29456	0.777858
				MED30	4.23563	2.23927	0.528675
				MEX3B	4.23616	3.46715	0.818467
				TACC3	4.23705	3.08929	0.729114
				LRRN4CL	4.26353	3.02966	0.710599
				TMEM68	4.26577	3.47216	0.813959
				SMIM1	4.27833	2.48993	0.581988
				MTRF1L	4.29494	3.52272	0.820203
				WEE1	4.30601	3.46375	0.8044
				LOC106504315	4.34048	2.93359	0.675867
				LOC106508100	4.3486	3.45366	0.794199
				CENPU	4.35315	3.31993	0.762648
				FGFR4	4.35439	3.15162	0.72378
				RNF103	4.35632	3.45068	0.792107
				TSPAN10	4.37038	3.44202	0.787581
				CENPN	4.38312	3.17216	0.723723
				IFFO1	4.3886	3.36421	0.766579
				ARRB2	4.39784	3.1802	0.723128
				SERINC2	4.40144	3.54153	0.804628
				TMEM245	4.40467	3.60456	0.818349
				INSIG2_1	4.41119	3.6137	0.819211
				STX8	4.41758	3.60847	0.816844
				ZNF428	4.41779	2.27936	0.515949
				MED6	4.43063	3.18205	0.718194
				PLK1	4.4586	3.64657	0.817873
				LOC102165762	4.47827	3.02549	0.675594
				LOC102160652	4.47894	3.63172	0.810843
				LOC100622227	4.4991	2.52519	0.561265
				THUMPD2	4.5581	3.34807	0.734532
				LOC100519856	4.56021	3.29224	0.721949
				TBC1D22B	4.58272	3.69549	0.806397
				RAD51	4.59552	3.70412	0.806029
				RMI1	4.65308	3.40366	0.731485
				STARD10	4.65425	3.69849	0.794649
				LOC100521485	4.65583	1.45352	0.312194
				MRPS28	4.67282	3.69047	0.789775
				TPST2	4.67298	3.36293	0.719654
				IRF7	4.67563	3.5968	0.769265
				C2	4.68887	3.13128	0.667811
				RBP4	4.71324	2.71114	0.575218
				NPAS1	4.71983	2.81471	0.596358
				SLC9A3R2	4.72896	3.79856	0.803254
				IFI6	4.73042	3.46216	0.731893
				EBAG9	4.76401	3.92337	0.823544
				LOC110261477	4.77117	3.29245	0.690071
				SNED1	4.7733	3.48921	0.730984
				VRK1	4.85152	3.828	0.789031
				LOC102157642	4.86583	3.36331	0.69121
				LOC110259298	4.88312	3.4895	0.714604
				VWA1	4.88477	3.53103	0.722865
				ABCC2	4.89288	3.72164	0.760625
				LOC100158003	4.89674	3.22341	0.658277
				IGIP	4.90354	3.95011	0.805562
				TMSB15B	4.90546	3.40999	0.695142
				LOC102162428	4.91975	3.23987	0.658542
				LOC106506050	4.93723	3.49806	0.708507
				GRTP1	4.95143	4.07895	0.823792
				LENG1	4.9664	3.83221	0.771626
				DNAJB4	4.97911	3.94239	0.791784
				OSTF1	4.99892	3.70546	0.741253
				LOC110261055	5.08603	2.84273	0.558928
				LOC100153094	5.09521	3.37928	0.663226
				MLNR	5.09665	4.12022	0.808416
				ARL9	5.11294	4.15919	0.813464
				MACROD1	5.13399	3.19481	0.622286
				MSMB	5.13567	3.3276	0.647939
				LOC102157946	5.14719	3.75354	0.729242
				CNOT6	5.14969	4.03931	0.784379
				CHST14	5.21504	4.03082	0.772922
				SMIM8	5.22857	4.28385	0.819315
				NUDT19	5.2288	3.49712	0.668819
				C8H4orf48	5.23582	2.5589	0.48873
				PSRC1	5.29265	4.03123	0.761666
				DUS4L	5.2928	3.97659	0.75132
				BCKDHB	5.29867	3.62231	0.683627
				PPM1M	5.34007	4.18198	0.783131
				DOK2	5.34324	3.53874	0.662284
				LOC110258087	5.34351	3.55889	0.666022
				SLC12A9	5.34791	4.40374	0.823451
				TNFRSF13B	5.36079	3.9944	0.745113
				FBXO8	5.38776	3.98217	0.739114
				ALS2CL	5.40014	4.27852	0.792297
				PIGF	5.40798	3.62278	0.669896
				DZANK1	5.40891	4.07416	0.753232
				NKIRAS1	5.45373	3.19887	0.586547
				LOC100514211	5.45388	4.38486	0.803989
				DUSP23	5.45717	4.43534	0.812755
				GBX1	5.49485	4.52599	0.823678
				RNF39	5.53022	4.47994	0.810083
				LDLRAP1	5.55598	4.31948	0.777448
				LOC102167757	5.55755	4.39947	0.79162
				RAB3IP	5.58353	3.70859	0.664203
				TONSL	5.59311	4.29893	0.768611
				TOE1	5.60364	4.42064	0.788887
				SLC25A38	5.63316	4.52052	0.802484
				FZD2	5.63559	3.93499	0.698239
				LOC100156293	5.64296	4.45397	0.789297
				LRRC14	5.64369	4.53632	0.803786
				TIGD5	5.65124	4.48211	0.79312
				XRCC1	5.65631	4.43102	0.783376
				LOC100520817	5.69647	3.48038	0.610972
				IGFBP7	5.7108	3.65032	0.639196
				LOC106509952	5.747	4.39585	0.764893
				PWWP2B	5.77068	4.76014	0.824884
				TCEANC	5.79475	4.50418	0.777286
				NCBP2	5.82488	4.77079	0.819036
				DOK7	5.85809	4.14823	0.708119
				LOC100626258	5.8606	3.43915	0.586825
				GAMT	5.86131	4.44778	0.758837
				LOC100626752	5.86309	4.1857	0.713907
				ZNF219	5.87444	4.2929	0.730777
				RSAD1	5.90223	4.78542	0.810781
				CCDC14	5.90357	4.26763	0.722891
				LOC102158199	5.90747	4.02567	0.681453
				LOC110256147	5.92026	3.80627	0.642923
				DHRSX	5.9625	4.70848	0.789681
				LRRC24	5.97016	4.19926	0.703374
				ALDOC	5.97369	4.09397	0.685334
				VNN2	5.9983	4.61023	0.76859
				ZC2HC1A	6.00348	4.8422	0.806567
				TFB1M	6.0088	4.98602	0.829786
				ANKRD9	6.01216	3.46878	0.57696
				PITX1	6.04598	3.94595	0.652657
				TMEM240	6.04708	4.31179	0.713036
				KHK	6.07594	4.51874	0.74371
				LOC100521239	6.07654	4.46672	0.735076
				LOC100517502	6.13771	2.70542	0.440786
				VPS37D	6.14803	4.27904	0.696002
				LOC100154753	6.14966	3.79871	0.617711
				GEMIN7	6.15816	3.95505	0.642245
				IL11RA	6.18178	4.82656	0.780772
				MPC1	6.19477	4.82837	0.779428
				TYSND1	6.20932	5.09084	0.81987
				TM4SF4	6.22516	4.92961	0.791885
				GBP2	6.22762	4.9978	0.802522
				LOC110255327	6.24136	4.88649	0.782921
				ALKBH4	6.25741	4.64008	0.741534
				RCHY1	6.2705	5.04178	0.804047
				ZNF821	6.27077	5.15824	0.822585
				HAUS4	6.29808	4.34701	0.690212
				MIEF2	6.32025	4.28385	0.677797
				SNAP29	6.33415	4.52871	0.714967
				C6H19orf33	6.3399	4.69057	0.739849
				RHBDL2	6.34393	4.99138	0.786797
				BRMS1L	6.34639	5.06839	0.798626
				LYSMD2	6.3678	5.26551	0.826897
				KCNMB4	6.38994	5.16048	0.807594
				PMEPA1	6.39278	5.03764	0.788021
				TMEM134	6.41823	4.12437	0.642603
				STARD3NL	6.41824	5.14195	0.801146
				C1H9orf40	6.42661	5.09545	0.792867
				RNASEH2A	6.44833	5.27181	0.817546
				LOC102157759	6.44912	3.36341	0.52153
				CHKA	6.45827	4.65622	0.72097
				LOC641352	6.4641	5.23242	0.809458
				LOXL1	6.46724	4.95646	0.766395
				C13H3orf33	6.46902	5.06473	0.782921
				DFFB	6.46971	4.92068	0.760572
				MTNR1A	6.48751	4.8469	0.747112
				TMEM154	6.52283	5.13726	0.787581
				GC	6.5488	4.53031	0.691777
				FUT2A	6.58351	5.41332	0.822254
				TERF1	6.58494	5.25761	0.798429
				LEFTY2	6.61761	5.14559	0.777561
				LOC110260348	6.62316	5.10226	0.770366
				SAT2	6.66449	4.89891	0.735076
				RTN4RL2	6.69659	4.73072	0.706436
				SPSB2	6.70844	4.34666	0.647939
				ACSL3	6.7308	5.57105	0.827695
				TRIM47	6.75176	5.20442	0.770824
				MSMO1	6.75548	4.08806	0.605147
				NEK2	6.75899	5.52623	0.817612
				MRPS25	6.76476	5.10535	0.754698
				RANGRF	6.78126	4.8723	0.718495
				SPIDR	6.79778	5.37942	0.791349
				PPP1R1A	6.88478	5.52864	0.803024
				TEX30	6.88981	4.79837	0.696445
				MIGA2	6.91982	5.46997	0.790479
				FXYD6	6.94912	4.43147	0.637702
				EFNA2	7.03296	5.0716	0.721118
				TYW3	7.05924	4.4927	0.636429
				HAUS3	7.08094	5.34853	0.755341
				STK11IP	7.08771	5.6098	0.791483
				CYS1	7.08921	5.49108	0.774569
				C3H16orf59	7.11155	5.16529	0.726325
				KLK4	7.11781	5.63193	0.791244
				GADD45B	7.13504	3.4085	0.477713
				TRAPPC6A	7.16981	5.55543	0.774837
				ZC3H8	7.20846	5.88133	0.815893
				LOC110258440	7.23286	5.18575	0.71697
				PDGFRL	7.24143	5.84404	0.807027
				PDGFA	7.27661	5.92041	0.813623
				HSD11B1L	7.27756	5.8822	0.808265
				RFESD	7.28125	4.97457	0.683203
				TSPAN12	7.29443	6.03928	0.827929
				ISG15	7.30617	6.04191	0.82696
				METTL12	7.34092	5.39613	0.735076
				LOC110257623	7.35768	4.16817	0.566506
				ETV4	7.41504	5.68799	0.767089
				ZNF414	7.4366	5.62177	0.75596
				COX7A1	7.46098	5.52	0.739849
				MED18	7.48875	4.82877	0.644803
				ZNF653	7.50974	5.11382	0.680957
				LOC100623540	7.52324	5.78409	0.768829
				LOC100736974	7.53669	6.12579	0.812795
				USP39	7.56595	6.08526	0.804296
				LIN7B	7.58089	4.4927	0.592635
				GGCT	7.59181	6.15247	0.810409
				CLK4	7.60018	6.05911	0.797233
				NOXO1	7.62853	5.68112	0.744719
				NR2F2	7.6287	6.25077	0.819375
				SMIM5	7.62979	4.59711	0.602521
				PPM1J	7.63828	5.42598	0.710367
				ROPN1L	7.64751	5.59716	0.731893
				LOC100738304	7.65328	5.9583	0.778528
				TMEM14A	7.6651	5.91051	0.771094
				FRA10AC1	7.66687	6.05932	0.790325
				LOC100518170	7.66719	2.4807	0.323547
				PRADC1	7.67148	6.36159	0.829252
				LOC102159828	7.68105	3.79002	0.493424
				CCDC106	7.68208	6.19546	0.806483
				CCNB1IP1	7.68975	6.22634	0.809693
				SPHK1	7.69258	5.25115	0.682626
				LOC100625049	7.74476	4.55512	0.588156
				TUBB4A	7.7684	4.2299	0.5445
				CENPK	7.83599	5.7886	0.73872
				CDT1	7.83917	5.10661	0.651423
				FAM177A1	7.88831	5.6843	0.720597
				CLP1	7.89384	6.18785	0.783883
				MXRA8	7.89787	6.07101	0.768689
				LOC100517116	7.93215	6.05155	0.762914
				GNPDA2	8.0772	6.11488	0.757055
				LOC100626788	8.08311	6.5769	0.81366
				HPN	8.12274	6.21962	0.765704
				UBE2QL1	8.143	6.37294	0.782628
				SFT2D3	8.14636	6.1953	0.760499
				ARHGDIB	8.15674	6.73001	0.825085
				TWIST2	8.17568	5.28329	0.64622
				C6H19orf12	8.17767	6.2998	0.770366
				ATP5S	8.17915	6.2807	0.767891
				USP40	8.25202	6.73906	0.816655
				GIMAP1	8.29544	5.79655	0.698763
				CCNDBP1	8.33543	6.57073	0.788289
				LRRC40	8.38563	6.93067	0.826494
				RNF34	8.46797	6.47091	0.764163
				KRCC1	8.4765	6.74247	0.795431
				CFAP69	8.48302	6.96702	0.821291
				METTL8	8.49181	7.00175	0.824529
				TTYH2	8.5275	6.69477	0.785081
				RBKS	8.55665	7.04611	0.823466
				APOO	8.57164	6.64857	0.775648
				VGF	8.58472	5.90908	0.688326
				NSL1	8.59407	6.64082	0.772721
				LOC100156657	8.62725	7.13198	0.826681
				AKR1A1	8.63855	6.38254	0.738844
				HPCAL1	8.64661	6.94015	0.802644
				TMEM92	8.69503	6.24458	0.718177
				LOC110256926	8.74387	6.43687	0.736158
				CTSL	8.74673	5.93113	0.678097
				LOC100525396	8.7479	6.62376	0.757183
				SGCG	8.76424	6.61241	0.754476
				HOXC9	8.80189	6.07705	0.690425
				ARL6IP4	8.81936	5.91145	0.670282
				C6H18orf8	8.82483	6.92167	0.78434
				F8A1	8.83567	6.1205	0.692703
				CRYAB	8.87909	4.92231	0.554372
				BCL2L12	8.90742	6.25238	0.701929
				LOC100737472	8.92583	6.54703	0.733493
				SNX11	8.93071	6.60403	0.739474
				FAM58A	8.96342	7.28588	0.812845
				SLC25A47	8.98396	6.33743	0.705416
				WFDC3	9.0117	5.28317	0.586257
				TPRN	9.01652	7.34567	0.81469
				SSBP1	9.02819	7.17801	0.795066
				TMEM88	9.09644	5.78593	0.636065
				WDR4	9.1736	7.15615	0.78008
				MEIS3	9.17877	7.00997	0.763715
				NUDT14	9.21486	6.18611	0.671319
				CRYZ	9.22566	7.01366	0.760234
				LOC100621400	9.26971	6.1538	0.663861
				PPP1R35	9.27871	7.53005	0.81154
				MPP6	9.28461	7.50494	0.80832
				PHOSPHO2	9.33346	6.46715	0.692899
				TMEM39B	9.33376	7.72585	0.827732
				KATNB1	9.3454	7.55745	0.808681
				NR2F1	9.42269	6.6568	0.706465
				MTERF3	9.43777	7.42408	0.786636
				NOP16	9.46146	7.55771	0.798788
				GPKOW	9.46333	7.59928	0.803024
				ZNF692	9.46971	7.58829	0.801322
				NDUFAF8	9.48692	6.7158	0.7079
				WIPI1	9.50083	7.71506	0.81204
				ZNF212	9.52533	7.45958	0.783131
				TRUB2	9.56206	7.34557	0.7682
				CNIH2	9.56345	6.67487	0.697957
				FAM133B	9.60378	7.26633	0.756611
				SLC25A4	9.61689	5.61448	0.583815
				PBX3	9.72057	7.51843	0.773456
				FAIM	9.75949	7.73402	0.792461
				BRAT1	9.7782	7.30313	0.746879
				ZNHIT2	9.78392	6.65486	0.680184
				BAG2	9.78708	6.38382	0.65227
				TMEM17	9.81038	8.04456	0.820005
				MST1	9.82881	7.78586	0.792147
				LOC100622849	9.83278	5.82463	0.592369
				LOC110261482	9.86018	7.48554	0.759169
				PLA2G7	9.86862	7.9413	0.804702
				APEX2	9.87035	7.82313	0.792588
				LOC102166222	9.88924	8.1016	0.819233
				B9D2	9.94498	7.51476	0.755633
				PGP	9.98949	7.81985	0.782808
				PCLAF	10.0058	7.75354	0.774907
				NADSYN1	10.009	7.91831	0.791122
				PRCP	10.0225	7.87882	0.786114
				SMIM11A	10.0454	7.61629	0.758186
				NDOR1	10.049	7.48011	0.744362
				TMEM60	10.0553	7.52338	0.748202
				STX12	10.0658	7.9521	0.790012
				CENPH	10.1002	5.70381	0.564725
				TBC1D7	10.1291	7.82173	0.772201
				CENPX	10.1421	7.95095	0.783952
				FDFT1	10.148	7.45956	0.735076
[truncated: 894 more rows]

## Sheet: Table S7
Table S7 Enrichment analysis of ordered dataset in GSEA
Cholesterol Homeostasis-Ordered dataset	Oxidative Phosphorylation-Ordered dataset	Reactive oxygen species-Ordered dataset
ATF5	HADHB	SOD2
STX5	NDUFS1	GCLM
ATF3	MDH2	GCLC
CBS	DLD	CAT
ECH1	SLC25A5	OXSR1
LGALS3	PDHB	SCAF4
PNRC1	NDUFB5	FES
ETHE1	NQO2	PDLIM1
NFIL3	PHB2	PRDX6
ANXA5	POR	GSR
TNFRSF12A	TOMM22	SELENOS
LSS	ATP6V1H	G6PD
LGMN	IDH2	NQO1
PLAUR	SUCLA2	PRNP
MVK	ISCU	SRXN1
S100A11	VDAC1	NDUFA6
NSDHL	VDAC3	GPX3
ACTG1	ATP6V1G1	PRDX1
GUSB	FH	PTPA
CLU	ATP6AP1	TXNRD2
PLSCR1	ECH1	NDUFS2
TMEM97	ACAT1	JUNB
ACSS2	OAT	FTL
PMVK	MRPS15	LAMTOR5
SREBF2	ACADM	TXN
EBP	NDUFB2	PRDX2
HSD17B7	SLC25A3	SOD1
DHCR7	COX6A1	HMOX2
FDFT1	SDHB	STK25
PCYT2	SDHC	NDUFB4
CHKA	MRPL11	MGST1
LDLR	ATP6V0B	GPX4
ALDOC	ETFA	GLRX
SQLE	SDHA	PRDX4
ACAT2	MRPS12	ATOX1
FDPS	TOMM70	HHEX
MVD	GPI	GLRX2
SC5D	SLC25A6
HMGCR	NDUFB8
ABCA2	NDUFC1
SCD	MRPL35
FASN	ISCA1
PDK3	PHYH
GNAI1	IDH1
FBXO6	PRDX3
ANTXR2	GRPEL1
CTNNB1	SLC25A11
SEMA3B	NDUFA6
	NDUFC2
	COX5B
	HSD17B10
	ACAA1
	SDHD
	COX7A2
	MGST3
	NDUFS2
	TCIRG1
	MTRF1
	COX7C
	BCKDHA
	DECR1
	VDAC2
	MRPS30
	SUCLG1
	UQCRB
	PDHX
	TIMM9
	NDUFA3
	ATP6V1E1
	BAX
	TIMM13
	COX6C
	PMPCA
	ACADVL
	ATP6V1F
	NDUFS3
	MRPL15
	MTX2
	TIMM50
	NDUFB7
	CYCS
	NDUFB3
	MDH1
	NDUFS4
	UQCR10
	NDUFA1
	HTRA2
	ECI1
	NDUFAB1
	TIMM17A
	TIMM8B
	ATP6V0C
	GPX4
	MRPL34
	NDUFS8
	ATP6V0E1
	ECHS1
	MRPS11
	NDUFA8
	FDX1
	MPC1
	RHOT2
	NDUFB4
	NDUFA2
	NDUFB6
	NDUFV2
	NDUFS7
	NDUFA9
	NDUFV1
	NDUFA5
	NDUFA7
	ETFB
	NDUFA4
	POLR2F
	NDUFS6
	COX17
	TIMM10
	SLC25A4
	LDHB
	IMMT
	CPT1A
	OPA1
	ACAA2
	PDP1
	ATP1B1
	AFG3L2
	NNT
	CS
	RETSAT
	COX10
	SLC25A20
	IDH3A
	OGDH
	LRPPRC
	CASP7
	ATP6V1C1
	MFN2
	DLST
	GOT2
	HSPA9
	MRPS22
	ALAS1
	MTRR
	ETFDH
	ALDH6A1
	SUPV3L1
	OXA1L
	ACO2
	RHOT1
	GLUD1

## Sheet: Table S8
Table S8 Enrichment analysis of differentially expressed genes in Volcano plot
Cholesterol Homeostasis	(-)Log10(P value)	(-)Log10(P value)>1.3	Oxidative Phosphorylation	(-)Log10(P value)	(-)Log10(P value)>1.3	Reactive oxygen species	(-)Log10(P value)	(-)Log10(P value)>1.3	Inflammatory Response	(-)Log10(P value)	(-)Log10(P value)>1.3
ABCA2	0.677846	ACAT2	LDHB	1.55036	LDHB	SOD2	0.56799	GLRX	A2M	0.448849	PARP4
SC5D	0.839067	FDPS	ACAA2	0.514046	IMMT	GCLM	0.112092	ATOX1	PARP4	2.68279	FN1
SCD	0.584586	LDLR	OPA1	0.911509	NDUFA7	CDKN2D	0.589789		C5	0.474833	MTOR
FASN	0.407604	MVD	CPT1A	1.01767	NDUFA4	GCLC	0.639686		ELANE	1.14601	HSPG2
PDK3	0.32572	SQLE	PDP1	0.513829	TIMM10	PFKP	0.083538		FN1	4.84347	HYAL1
FBXO6	0.253715		NNT	0.491242	POLR2F	CAT	0.093843		MTOR	2.50457	ITGAL
HMGCR	0.66432		IMMT	1.37093	ETFB	OXSR1	0.286833		HSPG2	4.3902	LRP1
CTNNB1	0.131361		ATP1B1	0.526026	SLC25A4	SCAF4	0.194391		HYAL1	1.89693	NFATC3
SEMA3B	0.0588349		SUPV3L1	0.135483	NDUFS6	FES	0.0837402		ITGAL	2.11313	NOTCH2
ANTXR2	0.156911		CS	0.476513	COX17	PDLIM1	0.100097		ITIH4	1.02015	OLR1
GNAI1	0.171564		RETSAT	0.420602		PRDX6	0.0410675		LRP1	2.96914	STAT3
ATF3	0.00414564		AFG3L2	0.511567		GSR	0.268523		MEFV	1.19257	TFRC
GUSB	0.495284		MFN2	0.311154		SELENOS	0.710647		NFATC3	5.83998	HDAC9
STX5	0.00266625		IDH3A	0.366746		G6PD	0.157504		NOTCH2	2.67499	CHST4
NFIL3	0.208784		ACO2	0.11587		NQO1	0.244459		OLR1	2.34977	NOD1
ANXA5	0.258703		COX10	0.417602		PRNP	0.0362871		PTGER4	0.453169	ASH1L
TMEM97	0.602363		ALDH6A1	0.142559		SRXN1	0.00466321		PTGIR	1.06567	TNIP3
CBS	0.0534388		CASP7	0.306282		NDUFA6	0.369212		CCL3L1	0
LGMN	0.378094		ATP6V1C1	0.308516		GPX3	1.09691		CCL22	1.18378
S100A11	0.424986		DLST	0.274423		PRDX1	0.365347		STAT3	3.01797
ETHE1	0.168821		OGDH	0.379759		PTPA	0.0849668		TFRC	3.27902
ACTG1	0.4521		GOT2	0.217065		TXNRD2	0.753689		SEMA7A	0.786262
DHCR7	1.23318		RHOT1	0.0796208		NDUFS2	0.435738		HDAC9	1.45133
MVK	0.349727		LRPPRC	0.373305		JUNB	0.266985		CHST4	2.96152
PLSCR1	0.566639		MRPS22	0.166094		FTL	0.242981		CD96	0.336141
TNFRSF12A	0.261553		HSPA9	0.219851		LAMTOR5	0.490854		NOD1	2.5572
CLU	0.590912		OXA1L	0.141407		TXN	1.16285		ASH1L	2.77508
ECH1	0.0881171		SLC25A20	0.3861		PRDX2	0.698232		WNK4	0.159834
PLAUR	0.395074		MTRR	0.158242		SOD1	0.584549		GSDMD	0.418878
PNRC1	0.144152		ALAS1	0.17101		HMOX2	0.337982		TNIP3	1.64492
LSS	0.258775		ETFDH	0.13876		STK25	0.885673		AFAP1L2	0.549543
LGALS3	0.105275		GLUD1	0.0525727		NDUFB4	0.967795		HAVCR2	0.418878
NSDHL	0.372708		FH	0.0978892		MGST1	1.14635		MIR221	0.191725
HSD17B7	1.00969		HADHB	0.0394469		GPX4	0.903602
SQLE	2.01906		SLC25A5	0.0132436		GLRX	1.58903
PMVK	0.69205		VDAC1	0.0787639		PRDX4	0.941958
EBP	0.907208		MDH2	0.00850471		ATOX1	1.51019
ACSS2	0.423326		OAT	0.109133		HHEX	0.358535
ATF5	0.0153461		IDH2	0.0691724		GLRX2	0.436805
SREBF2	0.858828		ATP6V1H	0.0632971
PCYT2	1.31079		ISCA1	0.314368
FDFT1	1.21444		ETFA	0.265855
MVD	3.38486		DLD	0.00564739
FDPS	2.7653		ATP6AP1	0.0967839
CHKA	1.22733		ACADM	0.206276
ACAT2	2.24282		NDUFS1	0.0271327
ALDOC	1.29453		NDUFA8	0.884049
LDLR	1.72921		PDHX	0.508016
			TOMM70	0.294083
			MRPL35	0.332348
			SDHA	0.271698
			PDHB	0.0229137
			TCIRG1	0.404478
			MRPL11	0.237741
			DECR1	0.425577
			MDH1	0.685227
			NDUFA5	1.11783
			GPI	0.291485
			VDAC3	0.082804
			SLC25A3	0.222958
			SDHD	0.412361
			POR	0.0631874
			NDUFA9	1.16775
			ACAT1	0.106268
			SUCLA2	0.0726756
			IDH1	0.37397
			PHB2	0.0487
			NDUFA6	0.369212
			CYCS	0.65852
			ATP6V0B	0.252074
			SUCLG1	0.502261
			PHYH	0.364863
			SDHC	0.246366
			NDUFB2	0.195122
			TIMM50	0.60121
			MTX2	0.561602
			SDHB	0.226463
			HTRA2	0.764801
			UQCRB	0.474542
			ECH1	0.0881171
			TOMM22	0.0624493
			NQO2	0.034792
			ATP6V1E1	0.524338
			NDUFC1	0.291538
			ATP6V1G1	0.0866668
			BCKDHA	0.449386
			NDUFS2	0.435738
			MGST3	0.386375
			VDAC2	0.478797
			NDUFS3	0.55878
			COX7A2	0.394439
			BAX	0.519507
			NDUFB8	0.287612
			NDUFB5	0.0177597
			TIMM9	0.508277
			NDUFC2	0.382644
			PRDX3	0.394014
			HSD17B10	0.389573
			ISCU	0.0720108
			UQCR10	0.727513
			MRPS15	0.192521
			MRPS30	0.454434
			MTRF1	0.375262
			PMPCA	0.543477
			SLC25A6	0.303958
			ATP6V0E1	0.903025
			COX6A1	0.223086
			NDUFB6	0.961543
			ATP6V0C	0.899709
			FDX1	0.900928
			GRPEL1	0.353446
			ACADVL	0.526823
			NDUFS4	0.683982
			ATP6V1F	0.532906
			ECHS1	0.945149
			RHOT2	0.976325
			NDUFS8	0.878218
			NDUFB4	0.967795
			TIMM8B	0.764117
			NDUFB3	0.624079
			MPC1	0.784732
			SLC25A11	0.375635
			MRPL34	0.716637
			NDUFV2	1.08176
			NDUFV1	1.22676
			COX5B	0.396465
			MRPL15	0.604127
			TIMM17A	0.821152
			NDUFAB1	0.785196
			ECI1	0.799011
			NDUFB7	0.620879
			ACAA1	0.373505
			NDUFA7	1.34524
			NDUFA4	1.62167
			TIMM13	0.52099
			GPX4	0.903602
			MRPS11	0.801617
			NDUFS7	1.16812
			MRPS12	0.269958
			TIMM10	2.73279
			NDUFA1	0.625933
			POLR2F	1.6911
			COX7C	0.43396
			ETFB	1.56881
			SLC25A4	2.57552
			COX6C	0.506972
			NDUFA3	0.438344
			NDUFS6	1.6511
			NDUFA2	0.976689
			COX17	2.03968

## Sheet: Table S9
Table S9 Enrichment analysis of gene set in STRING-ELIXIR
HSPG2
LRP1
ITIH4
ITGAL
FN1
TFRC
STAT3
EP300
MTOR
RORC
IL6
CCL22
CCL3L3
REL
NOTCH2
NOD1
SOD1
CAT
GPX3
GPX4
GSR
NQO1
HMOX2
LDLR
SREBF2
FDFT1
FDPS
LSS
SQLE
PMVK
EBP
MVD
MVK
GMGCR
ACAA1
ACAT2
