# Supplementary material for: Desmosterol: A natural product derived from macroalgae modulates inflammatory response and oxidative stress pathways in intestinal epithelial cells
Source: Front Immunol. 2023 Jan 4;13:1101643. doi: 10.3389/fimmu.2022.1101643 (PMC9845693; doi:10.3389/fimmu.2022.1101643)
Supplement: Supplementary file 2 [file DataSheet_1.zip › Raw data of Figures/Tables.xlsx]

## Sheet: Table 1
Table 1 Real-time PCR primer sequences
Name	Primer sequences (5’-3’)	Products Length(bp)
IL-1β	F: AAGAAAGTGCGGCGGAAAGTA	177
	R: CCACAGAAGTCCCATCCTTAC
IL-6	F: ATCTGGGTTCAATCAGGAGACCT	208
	R: ATTTGTGGTGGGGTTAGGGG
TNF-α	F: CCTACTGCACTTCGAGGTTATC	158
	R: GCATACCCACTCTGCCATT
IFN-γ	F: CAGCTTTGCGTGACTTTGTG	381
	R: GATGAGTTCACTGATGGCTTT
CAT	F: GCTGGTTAATGCGAGTGGAGAGG	101
	R: GGGAAAGTCGTGCTGCGTCTTC
SQLE	F: ATGTGGACCTTTCTCGGCATTGC	145
	R: GGTAGCGACAGCGGTAGGACAG
LRP1	F: TCTACCACCAGCGGCGTCAG	95
	R: CAGCAGGCAGATGTCAGAGCAG
STAT3	F: TGGAGAAGGACATCAGCGGTAAGAC	148
	R: AGGTAGACCAGCGGAGACACAAG
NOD1	F: GACAACTTGCTGCACAACGACTAC	137
	R: ACGAAGAACTCCGACACCTCCTC
RORC	F: CAATGGAAGTGGTGCTGGTCAGG	150
	R: GGGAGCGGGAGAAGTCAAAGATG
GAPDH	F: ACATCATCCCTGCTTCTACTGG	187
	R: CTCGGACGCCTGCTTCAC
